# Supplementary material for: 4,4′,6,6′-Tetra-tert-butyl-2,2′-[1,2-phenyl­enebis(nitrilo­methyl­idyne)]diphenol acetone solvate
Source: Acta Crystallogr Sect E Struct Rep Online. 2008 Feb 13;64(Pt 3):o576–7. doi: 10.1107/S1600536808003905 (PMC2960780; doi:10.1107/S1600536808003905)
Supplement: Supplementary file 1 [file e-64-0o576-sup1.cif]

##############################################################################
###                                                                        ###
###        Electronic paper (Acta Crystallographica Section E)             ###
###                                                                        ###
##############################################################################
#                                                                            #
# This CIF contains the data in a paper accepted for publication in Acta     #
# Crystallographica Section E. It conforms to the requirements of Notes      #
# for Authors for Section E, and has been peer reviewed under the auspices   #
# of the IUCr Commission on Journals.                                        #
#                                                                            #
# Full details of the Crystallographic Information File format               #
# are given in the paper "The Crystallographic Information File (CIF):       #
# a New Standard Archive File for Crystallography" by S. R. Hall, F. H.      #
# Allen and I. D. Brown [Acta Cryst. (1991), A47, 655-685].                  #
#                                                                            #
# The current version of the core CIF dictionary is obtainable from          #
# ftp://ftp.iucr.org/pub/cif_core.dic. The current version number is 2.1.    #
#                                                                            #
# Software is freely available for graphical display of the structure(s) in  #
# this CIF.  For information consult the CIF home page http://www.iucr.org/  #
# cif/home.html                                                              #
#                                                                            #
##############################################################################
                                             
data_global
_audit_creation_method     'form.cif (version 2.0)'
_journal_data_validation_number     ?
_journal_date_recd_electronic     2008-01-23
_journal_date_accepted     2008-02-06
_journal_name_full     'Acta Crystallographica, Section E'
_journal_year     2008
_journal_volume     64
_journal_issue      3
_journal_page_first     o576
_journal_page_last     o577
_journal_paper_category     QO
_journal_coeditor_code     CI2559
_publ_contact_author_name     'Prof. Fun Hoong Kun'
_publ_contact_author_address
;
      X-ray Crystallography Unit
      School of Physics
      Universiti Sains Malaysia
      11800 USM, Penang
      MALAYSIA
;
_publ_contact_author_email     hkfun@usm.my
_publ_contact_author_fax     '6 04 6579150'
_publ_contact_author_phone     '6 04 6577888  Ext. 3690'
_publ_section_title
;\
4,4',6,6'-Tetra-<i>tert</i>-butyl-2,2'-[1,2-phenylenebis(nitrilomethylidyne)]\
diphenol acetone solvate
;
loop_
    _publ_author_name
    _publ_author_footnote
    _publ_author_address
    'Naser Eltaher Eltayeb'
;
      On study leave from: International University of Africa, Sudan.
      E-mail: nasertaha90@hotmail.com.
;
;     School of Chemical Science
      Universiti Sains Malaysia
      11800 USM, Penang
      Malaysia
;
    'Siang Guan Teoh' ?
;     School of Chemical Science
      Universiti Sains Malaysia
      11800 USM, Penang
      Malaysia
;
    'Suchada Chantrapromma'
;
      Additional correspondence author. E-mail: suchada.c@psu.ac.th.
;
;     Department of Chemistry
      Faculty of Science
      Prince of Songkla University
      Hat-Yai, Songkhla 90112
      Thailand
;
    'Hoong-Kun Fun' ?
;     X-ray Crystallography Unit
      School of Physics
      Universiti Sains Malaysia
      11800 USM, Penang
      Malaysia
;
    'Rohana Adnan' ?
;     School of Chemical Science
      Universiti Sains Malaysia
      11800 USM, Penang
      Malaysia
;
data_I
_audit_creation_method     SHELXL-97
_chemical_name_systematic
;
4,4',6,6'-Tetra-<i>tert</i>-butyl-2,2'-[1,2-
phenylenebis(nitrilomethylidyne)]diphenol acetone solvate
;
_chemical_name_common
;
2,2'-{1,2-phenylenebis(nitrilomethylidyne)}bis(4,6-di-<i>tert</i>-butylphenol)
acetone solvate
;
_chemical_formula_moiety     'C36 H48 N2 O2, C3 H6 O'
_chemical_formula_sum     'C39 H54 N2 O3'
_chemical_formula_iupac     'C36 H48 N2 O2, C3 H6 O'
_chemical_formula_weight     598.84
_chemical_melting_point     ?
_symmetry_cell_setting     triclinic
_symmetry_space_group_name_H-M     'P -1'
_symmetry_space_group_name_Hall     '-P 1'
loop_
    _symmetry_equiv_pos_as_xyz
    'x, y, z'
    '-x, -y, -z'
_cell_length_a     10.0008(2)
_cell_length_b     12.0020(3)
_cell_length_c     17.0366(4)
_cell_angle_alpha     82.0680(10)
_cell_angle_beta     86.3200(10)
_cell_angle_gamma     65.7640(10)
_cell_volume     1846.76(7)
_cell_formula_units_Z     2
_cell_measurement_reflns_used     8384
_cell_measurement_theta_min     1.87
_cell_measurement_theta_max     27.50
_cell_measurement_temperature     296(2)
_exptl_crystal_description     Block
_exptl_crystal_colour     Orange
_exptl_crystal_size_max     0.59
_exptl_crystal_size_mid     0.55
_exptl_crystal_size_min     0.43
_exptl_crystal_density_diffrn     1.077
_exptl_crystal_density_meas     ?
_exptl_crystal_density_method     'not measured'
_exptl_crystal_F_000     652
_exptl_absorpt_coefficient_mu     0.067
_exptl_absorpt_correction_type     multi-scan
_exptl_absorpt_process_details     '(SADABS; Bruker, 2005)'
_exptl_absorpt_correction_T_min     0.9615
_exptl_absorpt_correction_T_max     0.9720
_exptl_special_details
;
;
_diffrn_ambient_temperature     296(2)
_diffrn_radiation_type     MoK\a
_diffrn_radiation_wavelength     0.71073
_diffrn_radiation_source     'fine-focus sealed tube'
_diffrn_radiation_monochromator     graphite
_diffrn_measurement_device_type
;
Bruker SMART APEX2 CCD area-detecto
;
_diffrn_measurement_method     \w
_diffrn_detector_area_resol_mean     8.33
_diffrn_reflns_number     26090
_diffrn_reflns_av_R_equivalents     0.0223
_diffrn_reflns_av_sigmaI/netI     0.0273
_diffrn_reflns_theta_min     1.87
_diffrn_reflns_theta_max     27.50
_diffrn_reflns_theta_full     27.50
_diffrn_measured_fraction_theta_max     0.990
_diffrn_measured_fraction_theta_full     0.990
_diffrn_reflns_limit_h_min     -11
_diffrn_reflns_limit_h_max     12
_diffrn_reflns_limit_k_min     -15
_diffrn_reflns_limit_k_max     15
_diffrn_reflns_limit_l_min     -22
_diffrn_reflns_limit_l_max     22
_diffrn_standards_number     0
_diffrn_standards_interval_count     .
_diffrn_standards_interval_time     .
_diffrn_standards_decay_%     ?
_refine_special_details
;
 Refinement of F^2^ against ALL reflections.  The weighted R-factor wR and
 goodness of fit S are based on F^2^, conventional R-factors R are based
 on F, with F set to zero for negative F^2^. The threshold expression of
 F^2^ > 2sigma(F^2^) is used only for calculating R-factors(gt) etc. and is
 not relevant to the choice of reflections for refinement.  R-factors based
 on F^2^ are statistically about twice as large as those based on F, and R-
 factors based on ALL data will be even larger.
;
_reflns_number_total     8384
_reflns_number_gt     5874
_reflns_threshold_expression     I>2\s(I)
_refine_ls_structure_factor_coef     Fsqd
_refine_ls_matrix_type     full
_refine_ls_R_factor_all     0.0857
_refine_ls_R_factor_gt     0.0599
_refine_ls_wR_factor_gt     0.1608
_refine_ls_wR_factor_ref     0.1828
_refine_ls_goodness_of_fit_ref     1.037
_refine_ls_restrained_S_all     1.037
_refine_ls_number_reflns     8384
_refine_ls_number_parameters     419
_refine_ls_number_restraints     0
_refine_ls_hydrogen_treatment     mixed
_refine_ls_weighting_scheme     calc
_refine_ls_weighting_details
          'calc w=1/[\s^2^(Fo^2^)+(0.085P)^2^+0.5109P] where P=(Fo^2^+2Fc^2^)/3'
_atom_sites_solution_hydrogens     geom
_atom_sites_solution_primary     direct
_atom_sites_solution_secondary     difmap
_refine_ls_shift/su_max     0.001
_refine_ls_shift/su_mean     0.000
_refine_diff_density_max     0.453
_refine_diff_density_min     -0.277
_refine_ls_extinction_method     none
_refine_ls_extinction_coef     ?
loop_
    _atom_type_symbol
    _atom_type_description
    _atom_type_scat_dispersion_real
    _atom_type_scat_dispersion_imag
    _atom_type_scat_source
    'C' 'C' 0.0033 0.0016
                         'International Tables Vol C Tables 4.2.6.8 and 6.1.1.4'
    'H' 'H' 0.0000 0.0000
                         'International Tables Vol C Tables 4.2.6.8 and 6.1.1.4'
    'N' 'N' 0.0061 0.0033
                         'International Tables Vol C Tables 4.2.6.8 and 6.1.1.4'
    'O' 'O' 0.0106 0.0060
                         'International Tables Vol C Tables 4.2.6.8 and 6.1.1.4'
_computing_data_collection     'APEX2 (Bruker, 2005)'
_computing_cell_refinement     'APEX2 (Bruker, 2005)'
_computing_data_reduction     'SAINT (Bruker, 2005)'
_computing_structure_solution     'SHELXTL (Sheldrick, 2008)'
_computing_structure_refinement     'SHELXTL (Sheldrick, 2008)'
_computing_molecular_graphics     'SHELXTL (Sheldrick, 2008)'
_computing_publication_material
;
SHELXTL (Sheldrick, 2008) and PLATON (Spek, 2003)
;
loop_
    _atom_site_type_symbol
    _atom_site_label
    _atom_site_fract_x
    _atom_site_fract_y
    _atom_site_fract_z
    _atom_site_U_iso_or_equiv
    _atom_site_adp_type
    _atom_site_calc_flag
    _atom_site_refinement_flags
    _atom_site_occupancy
    _atom_site_disorder_assembly
    _atom_site_disorder_group
    O O1 0.24853(14) 0.02581(13) 0.23910(8) 0.0551(3) Uani d . 1 . .
    O O2 -0.02994(14) 0.37492(14) 0.24879(8) 0.0560(4) Uani d . 1 . .
    N N1 0.25681(16) 0.14200(13) 0.10087(8) 0.0460(3) Uani d . 1 . .
    N N2 -0.01847(16) 0.32660(14) 0.10401(8) 0.0459(3) Uani d . 1 . .
    C C1 0.38900(17) 0.00930(15) 0.24923(10) 0.0407(4) Uani d . 1 . .
    C C2 0.45915(18) -0.04982(14) 0.32187(10) 0.0413(4) Uani d . 1 . .
    C C3 0.60129(18) -0.06050(15) 0.32878(10) 0.0449(4) Uani d . 1 . .
    H H3A 0.6489 -0.0987 0.3765 0.054 Uiso calc R 1 . .
    C C4 0.67862(18) -0.01843(15) 0.26978(11) 0.0451(4) Uani d . 1 . .
    C C5 0.60684(19) 0.03771(16) 0.19953(11) 0.0460(4) Uani d . 1 . .
    H H5A 0.6550 0.0666 0.1586 0.055 Uiso calc R 1 . .
    C C6 0.46270(18) 0.05235(15) 0.18822(10) 0.0421(4) Uani d . 1 . .
    C C7 0.3908(2) 0.11843(16) 0.11444(10) 0.0449(4) Uani d . 1 . .
    H H7A 0.4441 0.1448 0.0753 0.054 Uiso calc R 1 . .
    C C8 0.19331(19) 0.21018(16) 0.02816(9) 0.0447(4) Uani d . 1 . .
    C C9 0.2644(2) 0.1850(2) -0.04413(11) 0.0614(5) Uani d . 1 . .
    H H9A 0.3569 0.1211 -0.0455 0.074 Uiso calc R 1 . .
    C C10 0.1993(3) 0.2537(2) -0.11419(11) 0.0704(6) Uani d . 1 . .
    H H10A 0.2480 0.2363 -0.1623 0.084 Uiso calc R 1 . .
    C C11 0.0627(3) 0.3476(2) -0.11230(11) 0.0668(6) Uani d . 1 . .
    H H11A 0.0196 0.3952 -0.1592 0.080 Uiso calc R 1 . .
    C C12 -0.0113(2) 0.37196(19) -0.04127(11) 0.0575(5) Uani d . 1 . .
    H H12A -0.1044 0.4354 -0.0406 0.069 Uiso calc R 1 . .
    C C13 0.05201(19) 0.30244(16) 0.02944(9) 0.0438(4) Uani d . 1 . .
    C C14 -0.1540(2) 0.34565(17) 0.11173(10) 0.0489(4) Uani d . 1 . .
    H H14A -0.2026 0.3410 0.0683 0.059 Uiso calc R 1 . .
    C C15 -0.23510(19) 0.37409(16) 0.18511(10) 0.0449(4) Uani d . 1 . .
    C C16 -0.38016(19) 0.38473(17) 0.18917(11) 0.0489(4) Uani d . 1 . .
    H H16A -0.4213 0.3742 0.1448 0.059 Uiso calc R 1 . .
    C C17 -0.46321(18) 0.41034(15) 0.25708(11) 0.0445(4) Uani d . 1 . .
    C C18 -0.39582(18) 0.42637(15) 0.32176(10) 0.0439(4) Uani d . 1 . .
    H H18A -0.4512 0.4449 0.3679 0.053 Uiso calc R 1 . .
    C C19 -0.25311(18) 0.41677(15) 0.32213(10) 0.0417(4) Uani d . 1 . .
    C C20 -0.17137(18) 0.38860(16) 0.25182(10) 0.0424(4) Uani d . 1 . .
    C C21 0.8335(2) -0.03120(18) 0.28575(13) 0.0549(5) Uani d . 1 . .
    C C22 0.9056(3) 0.0030(4) 0.20973(19) 0.1070(11) Uani d . 1 . .
    H H22A 0.9107 -0.0499 0.1711 0.160 Uiso calc R 1 . .
    H H22B 1.0028 -0.0068 0.2212 0.160 Uiso calc R 1 . .
    H H22C 0.8485 0.0870 0.1892 0.160 Uiso calc R 1 . .
    C C23 0.9286(3) -0.1632(3) 0.3171(3) 0.1184(13) Uani d . 1 . .
    H H23A 0.8956 -0.1825 0.3693 0.178 Uiso calc R 1 . .
    H H23B 1.0287 -0.1732 0.3194 0.178 Uiso calc R 1 . .
    H H23C 0.9218 -0.2174 0.2826 0.178 Uiso calc R 1 . .
    C C24 0.8236(3) 0.0569(3) 0.3431(2) 0.0993(10) Uani d . 1 . .
    H H24A 0.7817 0.0362 0.3923 0.149 Uiso calc R 1 . .
    H H24B 0.7628 0.1394 0.3212 0.149 Uiso calc R 1 . .
    H H24C 0.9199 0.0513 0.3524 0.149 Uiso calc R 1 . .
    C C25 -0.62039(19) 0.41811(17) 0.26502(12) 0.0504(4) Uani d . 1 . .
    C C26 -0.6241(3) 0.3137(2) 0.32638(16) 0.0759(7) Uani d . 1 . .
    H H26A -0.5579 0.2361 0.3104 0.114 Uiso calc R 1 . .
    H H26B -0.7218 0.3169 0.3304 0.114 Uiso calc R 1 . .
    H H26C -0.5950 0.3226 0.3770 0.114 Uiso calc R 1 . .
    C C27 -0.6760(2) 0.4069(2) 0.18631(15) 0.0714(6) Uani d . 1 . .
    H H27A -0.6773 0.4737 0.1477 0.107 Uiso calc R 1 . .
    H H27B -0.7733 0.4100 0.1935 0.107 Uiso calc R 1 . .
    H H27C -0.6122 0.3301 0.1683 0.107 Uiso calc R 1 . .
    C C28 -0.7245(2) 0.5417(2) 0.29181(15) 0.0668(6) Uani d . 1 . .
    H H28A -0.7242 0.6076 0.2529 0.100 Uiso calc R 1 . .
    H H28B -0.6925 0.5502 0.3417 0.100 Uiso calc R 1 . .
    H H28C -0.8220 0.5447 0.2975 0.100 Uiso calc R 1 . .
    C C29 -0.1868(2) 0.43580(17) 0.39531(10) 0.0487(4) Uani d . 1 . .
    C C30 -0.1413(3) 0.5437(2) 0.37445(14) 0.0736(6) Uani d . 1 . .
    H H30A -0.2253 0.6167 0.3564 0.110 Uiso calc R 1 . .
    H H30B -0.0679 0.5251 0.3333 0.110 Uiso calc R 1 . .
    H H30C -0.1022 0.5571 0.4206 0.110 Uiso calc R 1 . .
    C C31 -0.0546(3) 0.3177(2) 0.42414(13) 0.0756(7) Uani d . 1 . .
    H H31A 0.0179 0.2971 0.3827 0.113 Uiso calc R 1 . .
    H H31B -0.0856 0.2516 0.4381 0.113 Uiso calc R 1 . .
    H H31C -0.0133 0.3304 0.4697 0.113 Uiso calc R 1 . .
    C C32 -0.2966(2) 0.4672(2) 0.46406(11) 0.0639(5) Uani d . 1 . .
    H H32A -0.3809 0.5410 0.4477 0.096 Uiso calc R 1 . .
    H H32B -0.2516 0.4797 0.5082 0.096 Uiso calc R 1 . .
    H H32C -0.3263 0.4007 0.4794 0.096 Uiso calc R 1 . .
    C C33 0.3806(2) -0.09823(17) 0.38899(10) 0.0485(4) Uani d . 1 . .
    C C34 0.2432(2) 0.0077(2) 0.41472(13) 0.0718(6) Uani d . 1 . .
    H H34A 0.2702 0.0686 0.4316 0.108 Uiso calc R 1 . .
    H H34B 0.1960 -0.0233 0.4578 0.108 Uiso calc R 1 . .
    H H34C 0.1770 0.0441 0.3709 0.108 Uiso calc R 1 . .
    C C35 0.3409(3) -0.1970(2) 0.36056(14) 0.0717(6) Uani d . 1 . .
    H H35A 0.2795 -0.1620 0.3148 0.108 Uiso calc R 1 . .
    H H35B 0.2896 -0.2264 0.4021 0.108 Uiso calc R 1 . .
    H H35C 0.4290 -0.2643 0.3470 0.108 Uiso calc R 1 . .
    C C36 0.4771(2) -0.15914(19) 0.46241(11) 0.0597(5) Uani d . 1 . .
    H H36A 0.5021 -0.0995 0.4828 0.090 Uiso calc R 1 . .
    H H36B 0.5651 -0.2258 0.4481 0.090 Uiso calc R 1 . .
    H H36C 0.4245 -0.1902 0.5023 0.090 Uiso calc R 1 . .
    O O3 0.6258(5) 0.2364(5) 0.0147(2) 0.227(2) Uani d . 1 . .
    C C37 0.8191(10) 0.1323(9) -0.0542(7) 0.345(8) Uani d . 1 . .
    H H37A 0.8795 0.1561 -0.0245 0.517 Uiso calc R 1 . .
    H H37B 0.8476 0.1354 -0.1090 0.517 Uiso calc R 1 . .
    H H37C 0.8309 0.0501 -0.0342 0.517 Uiso calc R 1 . .
    C C38 0.6661(8) 0.2165(6) -0.0462(2) 0.176(3) Uani d . 1 . .
    C C39 0.5935(11) 0.2473(7) -0.1217(3) 0.266(5) Uani d . 1 . .
    H H39A 0.5220 0.3310 -0.1262 0.399 Uiso calc R 1 . .
    H H39B 0.5456 0.1933 -0.1254 0.399 Uiso calc R 1 . .
    H H39C 0.6646 0.2381 -0.1637 0.399 Uiso calc R 1 . .
    H H1O1 0.221(3) 0.072(2) 0.1925(15) 0.083(8) Uiso d . 1 . .
    H H1O2 0.001(3) 0.353(2) 0.2023(16) 0.084(8) Uiso d . 1 . .
loop_
    _atom_site_aniso_label
    _atom_site_aniso_U_11
    _atom_site_aniso_U_22
    _atom_site_aniso_U_33
    _atom_site_aniso_U_12
    _atom_site_aniso_U_13
    _atom_site_aniso_U_23
    O1 0.0384(7) 0.0755(9) 0.0528(7) -0.0286(6) -0.0115(6) 0.0104(6)
    O2 0.0366(7) 0.0876(10) 0.0494(7) -0.0283(7) 0.0041(6) -0.0191(7)
    N1 0.0396(8) 0.0530(8) 0.0396(7) -0.0134(7) -0.0015(6) -0.0038(6)
    N2 0.0390(8) 0.0555(8) 0.0398(7) -0.0151(7) 0.0017(6) -0.0090(6)
    C1 0.0317(8) 0.0428(8) 0.0479(9) -0.0149(7) -0.0043(7) -0.0050(7)
    C2 0.0369(9) 0.0401(8) 0.0471(9) -0.0157(7) -0.0050(7) -0.0041(7)
    C3 0.0379(9) 0.0432(9) 0.0523(9) -0.0144(7) -0.0097(8) -0.0040(7)
    C4 0.0312(8) 0.0437(9) 0.0605(10) -0.0134(7) -0.0016(8) -0.0124(7)
    C5 0.0356(9) 0.0499(9) 0.0530(10) -0.0180(8) 0.0053(7) -0.0088(7)
    C6 0.0359(9) 0.0441(8) 0.0444(8) -0.0136(7) -0.0004(7) -0.0073(7)
    C7 0.0420(9) 0.0495(9) 0.0412(8) -0.0169(8) 0.0051(7) -0.0068(7)
    C8 0.0452(10) 0.0494(9) 0.0367(8) -0.0163(8) -0.0004(7) -0.0055(7)
    C9 0.0559(12) 0.0681(12) 0.0441(10) -0.0087(10) 0.0054(9) -0.0112(9)
    C10 0.0746(15) 0.0860(15) 0.0364(9) -0.0185(13) 0.0076(9) -0.0103(9)
    C11 0.0787(15) 0.0719(13) 0.0367(9) -0.0194(12) -0.0073(9) 0.0030(8)
    C12 0.0537(11) 0.0595(11) 0.0466(10) -0.0104(9) -0.0061(9) -0.0029(8)
    C13 0.0446(10) 0.0488(9) 0.0372(8) -0.0175(8) -0.0008(7) -0.0074(7)
    C14 0.0427(10) 0.0597(10) 0.0431(9) -0.0176(9) -0.0041(8) -0.0109(8)
    C15 0.0356(9) 0.0530(9) 0.0445(9) -0.0155(8) 0.0001(7) -0.0089(7)
    C16 0.0385(9) 0.0598(10) 0.0487(9) -0.0181(8) -0.0047(8) -0.0119(8)
    C17 0.0327(9) 0.0433(8) 0.0558(10) -0.0133(7) -0.0003(7) -0.0076(7)
    C18 0.0375(9) 0.0458(9) 0.0466(9) -0.0151(7) 0.0046(7) -0.0079(7)
    C19 0.0392(9) 0.0434(8) 0.0429(8) -0.0171(7) 0.0012(7) -0.0063(7)
    C20 0.0336(8) 0.0486(9) 0.0458(9) -0.0170(7) -0.0008(7) -0.0068(7)
    C21 0.0337(9) 0.0586(11) 0.0756(13) -0.0206(8) -0.0056(9) -0.0100(9)
    C22 0.0550(15) 0.169(3) 0.113(2) -0.0639(19) 0.0065(15) -0.014(2)
    C23 0.0403(13) 0.0770(17) 0.225(4) -0.0162(12) -0.0399(18) 0.016(2)
    C24 0.0628(16) 0.123(2) 0.133(2) -0.0449(16) -0.0094(16) -0.056(2)
    C25 0.0330(9) 0.0524(10) 0.0653(11) -0.0167(8) -0.0002(8) -0.0076(8)
    C26 0.0548(13) 0.0703(14) 0.1036(18) -0.0326(11) -0.0001(12) 0.0087(13)
    C27 0.0423(11) 0.0876(16) 0.0907(16) -0.0283(11) -0.0076(11) -0.0222(13)
    C28 0.0402(11) 0.0654(12) 0.0904(15) -0.0158(10) 0.0093(10) -0.0183(11)
    C29 0.0464(10) 0.0596(10) 0.0438(9) -0.0237(9) 0.0002(8) -0.0122(8)
    C30 0.0842(17) 0.0917(16) 0.0721(14) -0.0584(14) 0.0134(12) -0.0312(12)
    C31 0.0637(14) 0.0875(16) 0.0606(12) -0.0127(12) -0.0173(11) -0.0103(11)
    C32 0.0688(14) 0.0813(14) 0.0479(10) -0.0347(12) 0.0078(10) -0.0191(10)
    C33 0.0442(10) 0.0535(10) 0.0484(9) -0.0227(8) -0.0074(8) 0.0037(7)
    C34 0.0514(12) 0.0857(15) 0.0601(12) -0.0141(11) 0.0040(10) 0.0031(11)
    C35 0.0855(16) 0.0786(14) 0.0700(13) -0.0571(13) -0.0198(12) 0.0145(11)
    C36 0.0620(13) 0.0645(12) 0.0500(10) -0.0255(10) -0.0116(9) 0.0062(9)
    O3 0.243(4) 0.409(7) 0.144(3) -0.231(5) 0.094(3) -0.137(3)
    C37 0.305(11) 0.372(13) 0.507(18) -0.242(10) 0.246(12) -0.320(13)
    C38 0.300(7) 0.273(6) 0.091(3) -0.247(6) 0.087(4) -0.083(3)
    C39 0.493(15) 0.306(9) 0.124(4) -0.295(11) 0.035(6) -0.019(5)
_geom_special_details
;
 All esds (except the esd in the dihedral angle between two l.s. planes)
 are estimated using the full covariance matrix.  The cell esds are taken
 into account individually in the estimation of esds in distances, angles
 and torsion angles; correlations between esds in cell parameters are only
 used when they are defined by crystal symmetry.  An approximate (isotropic)
 treatment of cell esds is used for estimating esds involving l.s. planes.
;
loop_
    _geom_bond_atom_site_label_1
    _geom_bond_atom_site_label_2
    _geom_bond_site_symmetry_2
    _geom_bond_distance
    _geom_bond_publ_flag
    O1 C1 . 1.3548(19) ?
    O1 H1O1 . 0.89(3) ?
    O2 C20 . 1.354(2) ?
    O2 H1O2 . 0.87(3) ?
    N1 C7 . 1.280(2) ?
    N1 C8 . 1.415(2) ?
    N2 C14 . 1.280(2) ?
    N2 C13 . 1.419(2) ?
    C1 C6 . 1.399(2) ?
    C1 C2 . 1.410(2) ?
    C2 C3 . 1.385(2) ?
    C2 C33 . 1.529(2) ?
    C3 C4 . 1.394(3) ?
    C3 H3A . 0.93 ?
    C4 C5 . 1.376(2) ?
    C4 C21 . 1.531(2) ?
    C5 C6 . 1.402(2) ?
    C5 H5A . 0.93 ?
    C6 C7 . 1.449(2) ?
    C7 H7A . 0.93 ?
    C8 C9 . 1.388(2) ?
    C8 C13 . 1.393(2) ?
    C9 C10 . 1.384(3) ?
    C9 H9A . 0.93 ?
    C10 C11 . 1.371(3) ?
    C10 H10A . 0.93 ?
    C11 C12 . 1.379(3) ?
    C11 H11A . 0.93 ?
    C12 C13 . 1.391(2) ?
    C12 H12A . 0.93 ?
    C14 C15 . 1.448(2) ?
    C14 H14A . 0.93 ?
    C15 C16 . 1.401(2) ?
    C15 C20 . 1.402(2) ?
    C16 C17 . 1.374(2) ?
    C16 H16A . 0.93 ?
    C17 C18 . 1.402(2) ?
    C17 C25 . 1.534(2) ?
    C18 C19 . 1.384(2) ?
    C18 H18A . 0.93 ?
    C19 C20 . 1.406(2) ?
    C19 C29 . 1.535(2) ?
    C21 C24 . 1.507(3) ?
    C21 C23 . 1.515(3) ?
    C21 C22 . 1.530(4) ?
    C22 H22A . 0.96 ?
    C22 H22B . 0.96 ?
    C22 H22C . 0.96 ?
    C23 H23A . 0.96 ?
    C23 H23B . 0.96 ?
    C23 H23C . 0.96 ?
    C24 H24A . 0.96 ?
    C24 H24B . 0.96 ?
    C24 H24C . 0.96 ?
    C25 C27 . 1.527(3) ?
    C25 C26 . 1.528(3) ?
    C25 C28 . 1.533(3) ?
    C26 H26A . 0.96 ?
    C26 H26B . 0.96 ?
    C26 H26C . 0.96 ?
    C27 H27A . 0.96 ?
    C27 H27B . 0.96 ?
    C27 H27C . 0.96 ?
    C28 H28A . 0.96 ?
    C28 H28B . 0.96 ?
    C28 H28C . 0.96 ?
    C29 C32 . 1.529(3) ?
    C29 C30 . 1.532(3) ?
    C29 C31 . 1.533(3) ?
    C30 H30A . 0.96 ?
    C30 H30B . 0.96 ?
    C30 H30C . 0.96 ?
    C31 H31A . 0.96 ?
    C31 H31B . 0.96 ?
    C31 H31C . 0.96 ?
    C32 H32A . 0.96 ?
    C32 H32B . 0.96 ?
    C32 H32C . 0.96 ?
    C33 C34 . 1.529(3) ?
    C33 C36 . 1.534(2) ?
    C33 C35 . 1.538(3) ?
    C34 H34A . 0.96 ?
    C34 H34B . 0.96 ?
    C34 H34C . 0.96 ?
    C35 H35A . 0.96 ?
    C35 H35B . 0.96 ?
    C35 H35C . 0.96 ?
    C36 H36A . 0.96 ?
    C36 H36B . 0.96 ?
    C36 H36C . 0.96 ?
    O3 C38 . 1.111(4) ?
    C37 C38 . 1.456(10) ?
    C37 H37A . 0.96 ?
    C37 H37B . 0.96 ?
    C37 H37C . 0.96 ?
    C38 C39 . 1.444(8) ?
    C39 H39A . 0.96 ?
    C39 H39B . 0.96 ?
    C39 H39C . 0.96 ?
loop_
    _geom_angle_atom_site_label_1
    _geom_angle_atom_site_label_2
    _geom_angle_atom_site_label_3
    _geom_angle_site_symmetry_1
    _geom_angle_site_symmetry_3
    _geom_angle
    _geom_angle_publ_flag
    C1 O1 H1O1 . . 105.8(16) ?
    C20 O2 H1O2 . . 104.6(17) ?
    C7 N1 C8 . . 119.31(15) ?
    C14 N2 C13 . . 119.35(15) ?
    O1 C1 C6 . . 119.97(14) ?
    O1 C1 C2 . . 119.56(15) ?
    C6 C1 C2 . . 120.47(15) ?
    C3 C2 C1 . . 116.38(15) ?
    C3 C2 C33 . . 122.46(14) ?
    C1 C2 C33 . . 121.16(15) ?
    C2 C3 C4 . . 125.10(15) ?
    C2 C3 H3A . . 117.5 ?
    C4 C3 H3A . . 117.5 ?
    C5 C4 C3 . . 116.75(16) ?
    C5 C4 C21 . . 123.03(17) ?
    C3 C4 C21 . . 120.18(16) ?
    C4 C5 C6 . . 121.45(17) ?
    C4 C5 H5A . . 119.3 ?
    C6 C5 H5A . . 119.3 ?
    C1 C6 C5 . . 119.85(15) ?
    C1 C6 C7 . . 121.48(15) ?
    C5 C6 C7 . . 118.57(16) ?
    N1 C7 C6 . . 122.76(16) ?
    N1 C7 H7A . . 118.6 ?
    C6 C7 H7A . . 118.6 ?
    C9 C8 C13 . . 119.21(16) ?
    C9 C8 N1 . . 122.34(16) ?
    C13 C8 N1 . . 118.40(14) ?
    C10 C9 C8 . . 120.87(18) ?
    C10 C9 H9A . . 119.6 ?
    C8 C9 H9A . . 119.6 ?
    C11 C10 C9 . . 119.65(18) ?
    C11 C10 H10A . . 120.2 ?
    C9 C10 H10A . . 120.2 ?
    C10 C11 C12 . . 120.33(18) ?
    C10 C11 H11A . . 119.8 ?
    C12 C11 H11A . . 119.8 ?
    C11 C12 C13 . . 120.58(18) ?
    C11 C12 H12A . . 119.7 ?
    C13 C12 H12A . . 119.7 ?
    C12 C13 C8 . . 119.26(16) ?
    C12 C13 N2 . . 122.41(16) ?
    C8 C13 N2 . . 118.22(14) ?
    N2 C14 C15 . . 122.85(16) ?
    N2 C14 H14A . . 118.6 ?
    C15 C14 H14A . . 118.6 ?
    C16 C15 C20 . . 119.76(15) ?
    C16 C15 C14 . . 118.42(16) ?
    C20 C15 C14 . . 121.81(16) ?
    C17 C16 C15 . . 121.63(16) ?
    C17 C16 H16A . . 119.2 ?
    C15 C16 H16A . . 119.2 ?
    C16 C17 C18 . . 116.59(16) ?
    C16 C17 C25 . . 123.30(16) ?
    C18 C17 C25 . . 120.08(15) ?
    C19 C18 C17 . . 124.94(16) ?
    C19 C18 H18A . . 117.5 ?
    C17 C18 H18A . . 117.5 ?
    C18 C19 C20 . . 116.57(15) ?
    C18 C19 C29 . . 121.98(15) ?
    C20 C19 C29 . . 121.45(15) ?
    O2 C20 C15 . . 119.90(15) ?
    O2 C20 C19 . . 119.60(15) ?
    C15 C20 C19 . . 120.49(16) ?
    C24 C21 C23 . . 111.8(2) ?
    C24 C21 C22 . . 107.3(2) ?
    C23 C21 C22 . . 107.7(2) ?
    C24 C21 C4 . . 108.80(17) ?
    C23 C21 C4 . . 110.02(17) ?
    C22 C21 C4 . . 111.11(18) ?
    C21 C22 H22A . . 109.5 ?
    C21 C22 H22B . . 109.5 ?
    H22A C22 H22B . . 109.5 ?
    C21 C22 H22C . . 109.5 ?
    H22A C22 H22C . . 109.5 ?
    H22B C22 H22C . . 109.5 ?
    C21 C23 H23A . . 109.5 ?
    C21 C23 H23B . . 109.5 ?
    H23A C23 H23B . . 109.5 ?
    C21 C23 H23C . . 109.5 ?
    H23A C23 H23C . . 109.5 ?
    H23B C23 H23C . . 109.5 ?
    C21 C24 H24A . . 109.5 ?
    C21 C24 H24B . . 109.5 ?
    H24A C24 H24B . . 109.5 ?
    C21 C24 H24C . . 109.5 ?
    H24A C24 H24C . . 109.5 ?
    H24B C24 H24C . . 109.5 ?
    C27 C25 C26 . . 108.66(19) ?
    C27 C25 C28 . . 107.99(17) ?
    C26 C25 C28 . . 109.09(18) ?
    C27 C25 C17 . . 111.42(16) ?
    C26 C25 C17 . . 109.29(15) ?
    C28 C25 C17 . . 110.34(16) ?
    C25 C26 H26A . . 109.5 ?
    C25 C26 H26B . . 109.5 ?
    H26A C26 H26B . . 109.5 ?
    C25 C26 H26C . . 109.5 ?
    H26A C26 H26C . . 109.5 ?
    H26B C26 H26C . . 109.5 ?
    C25 C27 H27A . . 109.5 ?
    C25 C27 H27B . . 109.5 ?
    H27A C27 H27B . . 109.5 ?
    C25 C27 H27C . . 109.5 ?
    H27A C27 H27C . . 109.5 ?
    H27B C27 H27C . . 109.5 ?
    C25 C28 H28A . . 109.5 ?
    C25 C28 H28B . . 109.5 ?
    H28A C28 H28B . . 109.5 ?
    C25 C28 H28C . . 109.5 ?
    H28A C28 H28C . . 109.5 ?
    H28B C28 H28C . . 109.5 ?
    C32 C29 C30 . . 107.16(16) ?
    C32 C29 C31 . . 107.54(16) ?
    C30 C29 C31 . . 110.67(19) ?
    C32 C29 C19 . . 112.08(16) ?
    C30 C29 C19 . . 109.44(16) ?
    C31 C29 C19 . . 109.92(16) ?
    C29 C30 H30A . . 109.5 ?
    C29 C30 H30B . . 109.5 ?
    H30A C30 H30B . . 109.5 ?
    C29 C30 H30C . . 109.5 ?
    H30A C30 H30C . . 109.5 ?
    H30B C30 H30C . . 109.5 ?
    C29 C31 H31A . . 109.5 ?
    C29 C31 H31B . . 109.5 ?
    H31A C31 H31B . . 109.5 ?
    C29 C31 H31C . . 109.5 ?
    H31A C31 H31C . . 109.5 ?
    H31B C31 H31C . . 109.5 ?
    C29 C32 H32A . . 109.5 ?
    C29 C32 H32B . . 109.5 ?
    H32A C32 H32B . . 109.5 ?
    C29 C32 H32C . . 109.5 ?
    H32A C32 H32C . . 109.5 ?
    H32B C32 H32C . . 109.5 ?
    C2 C33 C34 . . 110.08(15) ?
    C2 C33 C36 . . 112.41(15) ?
    C34 C33 C36 . . 107.34(16) ?
    C2 C33 C35 . . 109.12(16) ?
    C34 C33 C35 . . 110.84(18) ?
    C36 C33 C35 . . 107.01(16) ?
    C33 C34 H34A . . 109.5 ?
    C33 C34 H34B . . 109.5 ?
    H34A C34 H34B . . 109.5 ?
    C33 C34 H34C . . 109.5 ?
    H34A C34 H34C . . 109.5 ?
    H34B C34 H34C . . 109.5 ?
    C33 C35 H35A . . 109.5 ?
    C33 C35 H35B . . 109.5 ?
    H35A C35 H35B . . 109.5 ?
    C33 C35 H35C . . 109.5 ?
    H35A C35 H35C . . 109.5 ?
    H35B C35 H35C . . 109.5 ?
    C33 C36 H36A . . 109.5 ?
    C33 C36 H36B . . 109.5 ?
    H36A C36 H36B . . 109.5 ?
    C33 C36 H36C . . 109.5 ?
    H36A C36 H36C . . 109.5 ?
    H36B C36 H36C . . 109.5 ?
    C38 C37 H37A . . 109.5 ?
    C38 C37 H37B . . 109.5 ?
    H37A C37 H37B . . 109.5 ?
    C38 C37 H37C . . 109.5 ?
    H37A C37 H37C . . 109.5 ?
    H37B C37 H37C . . 109.5 ?
    O3 C38 C39 . . 132.8(9) ?
    O3 C38 C37 . . 116.6(8) ?
    C39 C38 C37 . . 110.2(6) ?
    C38 C39 H39A . . 109.5 ?
    C38 C39 H39B . . 109.5 ?
    H39A C39 H39B . . 109.5 ?
    C38 C39 H39C . . 109.5 ?
    H39A C39 H39C . . 109.5 ?
    H39B C39 H39C . . 109.5 ?
loop_
    _geom_torsion_atom_site_label_1
    _geom_torsion_atom_site_label_2
    _geom_torsion_atom_site_label_3
    _geom_torsion_atom_site_label_4
    _geom_torsion_site_symmetry_1
    _geom_torsion_site_symmetry_2
    _geom_torsion_site_symmetry_3
    _geom_torsion_site_symmetry_4
    _geom_torsion
    _geom_torsion_publ_flag
    O1 C1 C2 C3 . . . . -178.29(15) ?
    C6 C1 C2 C3 . . . . 0.8(2) ?
    O1 C1 C2 C33 . . . . 1.3(2) ?
    C6 C1 C2 C33 . . . . -179.58(15) ?
    C1 C2 C3 C4 . . . . -0.5(2) ?
    C33 C2 C3 C4 . . . . 179.91(16) ?
    C2 C3 C4 C5 . . . . -0.1(3) ?
    C2 C3 C4 C21 . . . . 177.60(16) ?
    C3 C4 C5 C6 . . . . 0.4(2) ?
    C21 C4 C5 C6 . . . . -177.27(16) ?
    O1 C1 C6 C5 . . . . 178.51(15) ?
    C2 C1 C6 C5 . . . . -0.6(2) ?
    O1 C1 C6 C7 . . . . 2.0(2) ?
    C2 C1 C6 C7 . . . . -177.09(15) ?
    C4 C5 C6 C1 . . . . 0.0(3) ?
    C4 C5 C6 C7 . . . . 176.58(16) ?
    C8 N1 C7 C6 . . . . 178.16(15) ?
    C1 C6 C7 N1 . . . . 0.5(3) ?
    C5 C6 C7 N1 . . . . -176.03(16) ?
    C7 N1 C8 C9 . . . . 45.8(3) ?
    C7 N1 C8 C13 . . . . -136.81(18) ?
    C13 C8 C9 C10 . . . . 2.9(3) ?
    N1 C8 C9 C10 . . . . -179.8(2) ?
    C8 C9 C10 C11 . . . . -0.2(4) ?
    C9 C10 C11 C12 . . . . -1.5(4) ?
    C10 C11 C12 C13 . . . . 0.6(4) ?
    C11 C12 C13 C8 . . . . 2.0(3) ?
    C11 C12 C13 N2 . . . . 178.2(2) ?
    C9 C8 C13 C12 . . . . -3.7(3) ?
    N1 C8 C13 C12 . . . . 178.86(17) ?
    C9 C8 C13 N2 . . . . 180.00(18) ?
    N1 C8 C13 N2 . . . . 2.6(3) ?
    C14 N2 C13 C12 . . . . 45.9(3) ?
    C14 N2 C13 C8 . . . . -137.91(18) ?
    C13 N2 C14 C15 . . . . -178.34(16) ?
    N2 C14 C15 C16 . . . . -175.52(17) ?
    N2 C14 C15 C20 . . . . 3.2(3) ?
    C20 C15 C16 C17 . . . . 0.6(3) ?
    C14 C15 C16 C17 . . . . 179.36(17) ?
    C15 C16 C17 C18 . . . . 0.6(3) ?
    C15 C16 C17 C25 . . . . -177.69(16) ?
    C16 C17 C18 C19 . . . . -0.9(3) ?
    C25 C17 C18 C19 . . . . 177.48(15) ?
    C17 C18 C19 C20 . . . . -0.1(3) ?
    C17 C18 C19 C29 . . . . 179.91(16) ?
    C16 C15 C20 O2 . . . . 178.13(16) ?
    C14 C15 C20 O2 . . . . -0.6(3) ?
    C16 C15 C20 C19 . . . . -1.6(3) ?
    C14 C15 C20 C19 . . . . 179.70(16) ?
    C18 C19 C20 O2 . . . . -178.41(15) ?
    C29 C19 C20 O2 . . . . 1.6(2) ?
    C18 C19 C20 C15 . . . . 1.3(2) ?
    C29 C19 C20 C15 . . . . -178.68(16) ?
    C5 C4 C21 C24 . . . . 107.0(2) ?
    C3 C4 C21 C24 . . . . -70.5(2) ?
    C5 C4 C21 C23 . . . . -130.1(2) ?
    C3 C4 C21 C23 . . . . 52.3(3) ?
    C5 C4 C21 C22 . . . . -10.9(3) ?
    C3 C4 C21 C22 . . . . 171.5(2) ?
    C16 C17 C25 C27 . . . . -5.8(2) ?
    C18 C17 C25 C27 . . . . 176.03(17) ?
    C16 C17 C25 C26 . . . . 114.3(2) ?
    C18 C17 C25 C26 . . . . -63.9(2) ?
    C16 C17 C25 C28 . . . . -125.7(2) ?
    C18 C17 C25 C28 . . . . 56.1(2) ?
    C18 C19 C29 C32 . . . . -0.8(2) ?
    C20 C19 C29 C32 . . . . 179.21(16) ?
    C18 C19 C29 C30 . . . . -119.52(19) ?
    C20 C19 C29 C30 . . . . 60.5(2) ?
    C18 C19 C29 C31 . . . . 118.74(19) ?
    C20 C19 C29 C31 . . . . -61.3(2) ?
    C3 C2 C33 C34 . . . . 119.17(19) ?
    C1 C2 C33 C34 . . . . -60.4(2) ?
    C3 C2 C33 C36 . . . . -0.4(2) ?
    C1 C2 C33 C36 . . . . 179.98(16) ?
    C3 C2 C33 C35 . . . . -118.98(18) ?
    C1 C2 C33 C35 . . . . 61.4(2) ?
loop_
    _geom_hbond_atom_site_label_D
    _geom_hbond_atom_site_label_H
    _geom_hbond_atom_site_label_A
    _geom_hbond_site_symmetry_A
    _geom_hbond_distance_DH
    _geom_hbond_distance_HA
    _geom_hbond_distance_DA
    _geom_hbond_angle_DHA
    _geom_hbond_publ_flag
    O1 H1O1 N1 1_555 0.89(2) 1.76(3) 2.5809(19) 153(3) y
    O2 H1O2 N2 1_555 0.87(3) 1.78(3) 2.5956(19) 155(3) y
    C7 H7A O3 1_555 0.93 2.58 3.460(6) 158 y
    C30 H30B O2 1_555 0.96 2.36 2.994(3) 123 y
    C31 H31A O2 1_555 0.96 2.34 2.989(3) 124 y
    C34 H34C O1 1_555 0.96 2.32 2.968(3) 124 y
    C35 H35A O1 1_555 0.96 2.35 2.996(3) 124 y
    C24 H24B Cg2 1_655 0.96 2.97 3.877(3) 158 y
    C26 H26A Cg1 1_455 0.96 2.89 3.798(2) 157 y
