# Supplementary material for: 4,4′,6,6′-Tetra-tert-butyl-2,2′-[1,2-phenyl­enebis(nitrilo­methyl­idyne)]diphenol acetone solvate
Source: Acta Crystallogr Sect E Struct Rep Online. 2008 Feb 13;64(Pt 3):o576–7. doi: 10.1107/S1600536808003905 (PMC2960780; doi:10.1107/S1600536808003905)
Supplement: Supplementary file 2 [file e-64-0o576-Isup2.hkl]

# 
# h,k,l, Fc-squared, Fo-squared, sigma(Fo-squared) and status flag 
# 
data_I
_shelx_title ' tahri46m in P-1 (R.T.)' 
_shelx_refln_list_code          4 
_shelx_F_calc_maximum      190.30 
_exptl_crystal_F_000       652.00 
_reflns_d_resolution_high  0.7697 
 
loop_ 
 _symmetry_equiv_pos_as_xyz 
 'x, y, z' 
 '-x, -y, -z' 
 
_cell_length_a    10.0008 
_cell_length_b    12.0020 
_cell_length_c    17.0366 
_cell_angle_alpha  82.068 
_cell_angle_beta   86.320 
_cell_angle_gamma  65.764 
 
_shelx_F_squared_multiplier     1.000 
 
loop_ 
 _refln_index_h 
 _refln_index_k 
 _refln_index_l 
 _refln_F_squared_calc 
 _refln_F_squared_meas 
 _refln_F_squared_sigma 
 _refln_observed_status 
   1   0   0      777.53      858.81      9.69 o 
   2   0   0     1160.97     1002.25     11.42 o 
   3   0   0     1127.04     1169.50     15.75 o 
   4   0   0       17.03       23.54      1.74 o 
   5   0   0     1537.83     1765.76     17.53 o 
   6   0   0       55.17       51.86      1.40 o 
   7   0   0       12.66       15.21      1.04 o 
   8   0   0       86.04       87.26      2.91 o 
   9   0   0      269.24      251.16     16.41 o 
  10   0   0        6.73       10.83      2.35 o 
  11   0   0       12.40       11.06      2.68 o 
 -11   1   0        6.96        4.63      2.51 o 
 -10   1   0        4.92        8.39      2.41 o 
  -9   1   0       40.21       33.58      3.62 o 
  -8   1   0        2.98        2.60      1.36 o 
  -7   1   0      221.43      237.55      5.09 o 
  -6   1   0      138.69      149.24      3.80 o 
  -5   1   0        1.16        4.18      0.68 o 
  -4   1   0       15.39       19.28      0.91 o 
  -3   1   0     1515.12     1478.79     13.39 o 
  -2   1   0        6.95        8.74      0.66 o 
  -1   1   0     5140.56     4656.48     39.63 o 
   0   1   0      333.61      217.20      7.61 o 
   2   1   0     1409.10     1495.88     19.22 o 
   3   1   0      185.89      206.87      4.04 o 
   4   1   0      351.29      433.37      6.96 o 
   5   1   0       67.59       91.98      2.84 o 
   6   1   0      331.61      348.70      8.14 o 
   7   1   0       12.07       18.86      3.26 o 
   8   1   0       49.32       54.69      3.04 o 
   9   1   0       71.82       72.73      6.14 o 
  10   1   0       14.51       10.51      2.06 o 
  11   1   0        7.74        7.41      2.12 o 
  12   1   0       15.73       19.22      2.94 o 
 -11   2   0        0.02        1.96      2.58 o 
 -10   2   0        0.03       -1.57      2.25 o 
  -9   2   0        6.05        5.02      2.48 o 
  -8   2   0      225.50      226.94      8.96 o 
  -7   2   0       26.32       24.59      1.94 o 
  -6   2   0        1.70        2.62      2.27 o 
  -5   2   0      536.01      528.19      7.12 o 
  -4   2   0      298.40      344.59      5.20 o 
  -3   2   0      677.30      790.49      8.73 o 
  -2   2   0      275.08      246.73      2.82 o 
  -1   2   0      351.13      366.34      2.97 o 
   0   2   0     3749.13     3863.85     22.58 o 
   1   2   0     7720.63     7736.80     60.14 o 
   3   2   0       46.37       45.81      1.70 o 
   4   2   0       16.93       14.86      1.27 o 
   5   2   0     1602.25     1667.59     27.38 o 
   6   2   0      239.62      230.70      4.98 o 
   7   2   0      137.16      151.82      7.49 o 
   8   2   0       51.67       55.21      3.33 o 
   9   2   0      119.41       96.77      4.69 o 
  10   2   0        9.92        9.85      1.66 o 
  11   2   0        5.16        4.70      1.76 o 
  12   2   0        0.00        3.79      1.93 o 
 -10   3   0        1.02        2.06      2.48 o 
  -9   3   0        1.25       -0.62      2.25 o 
  -8   3   0        0.37        0.91      2.22 o 
  -7   3   0       21.37       17.12      2.07 o 
  -6   3   0        1.37       -0.53      0.97 o 
  -5   3   0      110.23       93.20      3.62 o 
  -4   3   0      244.38      284.19      3.65 o 
  -3   3   0      316.66      352.74      3.90 o 
  -2   3   0      109.87      127.61      1.39 o 
  -1   3   0       72.88       39.95      1.22 o 
   0   3   0     4361.48     4541.91     27.91 o 
   1   3   0     5367.85     5020.12     30.58 o 
   2   3   0     8177.61     7761.41     90.51 o 
   4   3   0      741.27      782.23     15.25 o 
   5   3   0     2715.50     2841.29     44.62 o 
   6   3   0      102.64      110.80      3.75 o 
   7   3   0       80.67       87.45      3.68 o 
   8   3   0       95.75      123.62      4.77 o 
   9   3   0        0.56        0.56      1.41 o 
  10   3   0       91.93      103.93      5.22 o 
  12   3   0       23.10       26.95      2.38 o 
 -10   4   0        0.00       -0.98      2.55 o 
  -9   4   0        4.29        5.12      2.71 o 
  -8   4   0       28.49       30.51      3.75 o 
  -7   4   0        0.02        0.03      2.12 o 
  -6   4   0       22.10       15.52      1.76 o 
  -5   4   0       13.29       16.23      1.67 o 
  -4   4   0       52.41       52.56      2.08 o 
  -3   4   0      200.95      218.66      3.10 o 
  -2   4   0     2116.78     2105.03     13.38 o 
  -1   4   0       59.41       85.23      1.06 o 
   0   4   0      407.52      545.71      3.92 o 
   1   4   0     2089.16     2007.73     11.97 o 
   2   4   0       65.40       55.20      0.84 o 
   3   4   0        5.29        1.48      0.58 o 
   4   4   0      275.30      265.30      4.65 o 
   5   4   0      568.73      659.68     11.98 o 
   6   4   0       15.83       12.99      1.44 o 
   7   4   0        0.87        4.23      1.29 o 
   8   4   0       34.02       46.12      3.23 o 
   9   4   0       11.56       10.68      3.57 o 
  10   4   0       58.90       49.08      3.70 o 
  -9   5   0       10.59       20.65      4.11 o 
  -8   5   0        3.28        1.44      2.68 o 
  -7   5   0       27.79       32.99      3.98 o 
  -6   5   0       20.40       19.48      2.06 o 
  -5   5   0        3.12        2.75      1.09 o 
  -4   5   0        2.12        2.54      0.68 o 
  -3   5   0        6.34        8.38      0.67 o 
  -2   5   0       70.79       92.27      1.28 o 
  -1   5   0       53.12       58.99      0.95 o 
   0   5   0     2881.71     2928.86     18.57 o 
   1   5   0      130.15      171.50      2.28 o 
   2   5   0     3285.42     3222.56     19.83 o 
   3   5   0       12.12        9.27      1.24 o 
   4   5   0      408.05      437.92      8.12 o 
   5   5   0       81.97      111.50      2.00 o 
   6   5   0        9.16       16.32      1.54 o 
   7   5   0      289.36      275.31      6.86 o 
   8   5   0        0.12       -0.51      1.09 o 
   9   5   0       27.40       20.38      2.35 o 
  10   5   0      104.83      106.25      4.99 o 
  11   5   0        2.08        0.52      2.55 o 
  -8   6   0        0.32        3.10      3.10 o 
  -7   6   0        3.16        0.26      2.81 o 
  -6   6   0       39.06       39.16      4.37 o 
  -5   6   0       36.38       24.46      2.12 o 
  -4   6   0       76.96       71.61      1.90 o 
  -3   6   0        9.15       13.14      0.68 o 
  -2   6   0       12.80       13.98      0.89 o 
  -1   6   0      566.61      614.86      4.78 o 
   0   6   0       59.46       46.92      0.98 o 
   1   6   0      964.03      988.96      6.73 o 
   2   6   0        0.01       -0.45      0.23 o 
   3   6   0     1448.66     1565.40     12.23 o 
   4   6   0      573.02      662.12      6.94 o 
   5   6   0      696.03      687.68      9.08 o 
   6   6   0       73.33       80.33      1.82 o 
   7   6   0        1.45        2.31      1.13 o 
   8   6   0       14.81       24.72      2.23 o 
   9   6   0      119.41       97.94      4.24 o 
  10   6   0        2.10        1.43      1.81 o 
  -8   7   0        1.41        3.65      3.56 o 
  -7   7   0        8.36        4.67      3.23 o 
  -6   7   0       11.16        8.78      3.33 o 
  -5   7   0        0.56        0.90      1.21 o 
  -4   7   0        3.96        3.15      1.10 o 
  -3   7   0       13.96        9.55      0.70 o 
  -2   7   0       20.86       24.00      0.91 o 
  -1   7   0        1.06        1.77      0.49 o 
   0   7   0       74.84       67.72      1.24 o 
   1   7   0      495.81      488.47      3.80 o 
   2   7   0      218.19      215.67      2.19 o 
   3   7   0       36.11       29.18      0.75 o 
   4   7   0       25.06       34.04      1.28 o 
   5   7   0      111.00       96.38      1.95 o 
   6   7   0      575.54      593.27      9.07 o 
   7   7   0       18.26       17.66      1.16 o 
   8   7   0       10.70        7.84      0.90 o 
   9   7   0      202.67      185.86      9.23 o 
  10   7   0       18.72        8.71      3.39 o 
  -7   8   0        0.46        7.67      3.75 o 
  -6   8   0        1.63        2.77      3.30 o 
  -5   8   0        0.35        0.47      1.66 o 
  -4   8   0       66.56       66.32      2.83 o 
  -3   8   0        4.17        4.47      0.67 o 
  -2   8   0       46.77       43.37      1.24 o 
  -1   8   0      184.97      176.49      2.52 o 
   0   8   0       53.78       40.95      1.33 o 
   1   8   0       29.88       26.04      0.87 o 
   2   8   0       18.15       13.79      0.61 o 
   3   8   0      176.04      180.98      2.18 o 
   4   8   0      208.09      209.89      3.27 o 
   5   8   0       68.98       76.78      2.93 o 
   6   8   0       31.98       31.04      2.08 o 
   7   8   0        0.25       -0.23      1.60 o 
   8   8   0        6.84        3.20      1.96 o 
   9   8   0        1.53       -0.49      3.10 o 
  10   8   0        0.16        0.81      1.40 o 
  -6   9   0        0.99        3.75      3.88 o 
  -5   9   0        8.86       15.86      2.46 o 
  -4   9   0       25.74       29.83      2.66 o 
  -3   9   0        7.60        6.03      0.84 o 
  -2   9   0       25.34       23.01      1.21 o 
  -1   9   0       71.66       69.95      1.96 o 
   0   9   0        0.16       -1.12      0.56 o 
   1   9   0        0.04       -0.60      0.53 o 
   2   9   0       79.10       86.30      1.53 o 
   3   9   0      138.11      155.28      2.00 o 
   4   9   0       50.44       66.02      1.86 o 
   5   9   0        6.93        3.39      1.23 o 
   6   9   0       19.45       20.02      1.91 o 
   7   9   0        0.67        0.26      1.83 o 
   8   9   0       61.65       62.75      4.14 o 
   9   9   0       18.35       16.79      2.04 o 
  10   9   0       23.08       21.67      2.45 o 
  11   9   0       26.20       26.95      2.61 o 
  12   9   0        0.07        2.02      1.70 o 
  -5  10   0        0.55        2.57      2.11 o 
  -4  10   0        4.18        6.75      2.12 o 
  -3  10   0        7.29        7.66      0.90 o 
  -2  10   0       19.88       17.66      1.18 o 
  -1  10   0       32.83       33.95      1.57 o 
   0  10   0        1.37        1.09      0.78 o 
   1  10   0       92.73       87.55      1.84 o 
   2  10   0        1.03       -0.97      0.52 o 
   3  10   0      244.32      244.87      3.10 o 
   4  10   0       59.49       61.03      3.08 o 
   5  10   0       33.54       33.45      3.69 o 
   6  10   0        6.89        8.06      2.45 o 
   7  10   0       75.42       72.21      4.63 o 
   8  10   0        0.11        2.12      2.19 o 
   9  10   0        3.96        5.71      2.32 o 
  10  10   0        5.16        2.84      2.02 o 
  11  10   0        0.62        0.72      1.86 o 
  12  10   0        0.14        2.74      1.99 o 
  -4  11   0        1.31        3.65      2.58 o 
  -3  11   0        1.16        1.92      2.06 o 
  -2  11   0        8.17        6.88      1.58 o 
  -1  11   0       47.60       50.43      1.91 o 
   0  11   0       29.45       25.70      1.50 o 
   1  11   0        8.38        4.63      0.94 o 
   2  11   0       48.26       44.02      1.36 o 
   3  11   0       23.10       21.47      1.43 o 
   4  11   0        6.71       10.76      0.99 o 
   5  11   0        9.60       10.67      2.97 o 
   6  11   0        4.89        2.64      2.48 o 
   7  11   0        0.74       -1.44      2.38 o 
   8  11   0        0.22        1.27      2.32 o 
   9  11   0        0.29        1.60      2.28 o 
  10  11   0        7.32        7.05      2.48 o 
  11  11   0        3.56        0.69      2.09 o 
  12  11   0        3.07        3.62      2.19 o 
  -3  12   0        0.01        0.05      1.69 o 
  -2  12   0        1.65        2.39      1.02 o 
  -1  12   0        0.12       -0.79      0.91 o 
   0  12   0        4.28        3.28      1.04 o 
   1  12   0        2.25       -0.46      0.93 o 
   2  12   0        0.09       -1.04      0.71 o 
   3  12   0       15.26       14.80      0.95 o 
   4  12   0        2.77        3.29      0.94 o 
   5  12   0        8.61        7.97      4.36 o 
   6  12   0        0.98        1.97      1.88 o 
   7  12   0       31.37       37.23      4.47 o 
   8  12   0        7.75       -3.62      2.51 o 
   9  12   0        0.65        2.84      2.61 o 
  10  12   0        3.74        4.99      2.64 o 
  11  12   0        2.06       -2.84      2.41 o 
  -1  13   0       11.88       15.29      2.13 o 
   0  13   0        1.64       -0.13      1.32 o 
   1  13   0        4.80        0.13      1.08 o 
   2  13   0        0.19       -1.77      0.89 o 
   3  13   0       14.12       18.26      2.77 o 
   4  13   0        0.10        0.41      0.93 o 
   5  13   0        0.43        0.05      1.33 o 
   6  13   0        0.26       -0.37      1.97 o 
   7  13   0        0.97        4.13      2.50 o 
   8  13   0        1.97        1.53      3.80 o 
   9  13   0        0.24       -2.12      2.71 o 
  10  13   0        2.80       -1.44      2.77 o 
   0  14   0        0.34        1.35      1.19 o 
   1  14   0        0.18        1.54      1.16 o 
   2  14   0        1.82       -0.29      1.12 o 
   3  14   0        0.16        0.30      1.16 o 
   4  14   0        1.35        2.19      1.13 o 
   5  14   0        0.03        1.38      2.20 o 
   6  14   0        0.69        0.83      2.24 o 
   7  14   0       14.04       15.69      2.95 o 
   8  14   0        0.48       -1.57      2.97 o 
   9  14   0        0.13        2.45      2.26 o 
   3  15   0        0.29        2.09      1.96 o 
   4  15   0        0.93        3.72      2.66 o 
   5  15   0        0.50        0.46      1.97 o 
   6  15   0        0.93        1.99      3.36 o 
   7  15   0        0.00        1.17      3.10 o 
  -7 -15   1        2.47        8.61      4.08 o 
  -6 -15   1        3.41        7.90      3.82 o 
  -5 -15   1        0.02        1.85      2.01 o 
  -4 -15   1        0.70        1.52      1.58 o 
  -3 -15   1        3.09        5.67      1.72 o 
  -9 -14   1        0.52        3.46      2.94 o 
  -8 -14   1        0.21       -2.87      2.45 o 
  -7 -14   1        0.22       -0.49      2.77 o 
  -6 -14   1        0.59       -1.37      2.97 o 
  -5 -14   1        0.54        5.16      2.05 o 
  -4 -14   1        0.84        2.38      1.28 o 
  -3 -14   1        1.39        0.68      1.20 o 
  -2 -14   1        0.52       -0.52      1.04 o 
  -1 -14   1        9.44        7.59      1.54 o 
   0 -14   1        0.88        0.61      1.19 o 
 -10 -13   1       19.12       18.99      6.90 o 
  -9 -13   1        0.01       -2.03      2.45 o 
  -8 -13   1       20.37       23.88      6.53 o 
  -7 -13   1        0.02       -2.17      1.89 o 
  -6 -13   1        1.26        3.10      2.84 o 
  -5 -13   1       14.21       12.61      2.14 o 
  -4 -13   1        0.86        1.41      1.03 o 
  -3 -13   1        0.78        1.54      1.03 o 
  -2 -13   1        9.83        6.22      1.14 o 
  -1 -13   1        0.93       -2.02      1.02 o 
   0 -13   1        0.12        1.26      1.08 o 
   1 -13   1        4.37        4.15      1.21 o 
 -11 -12   1        1.71        4.82      2.09 o 
 -10 -12   1        5.61        4.08      1.89 o 
  -9 -12   1        0.66        0.83      1.72 o 
  -8 -12   1       31.77       31.28      2.95 o 
  -7 -12   1       16.92       18.24      2.62 o 
  -6 -12   1        2.80        7.74      2.21 o 
  -5 -12   1       14.21       12.92      2.42 o 
  -4 -12   1        1.98        1.00      1.26 o 
  -3 -12   1        4.65        4.43      0.74 o 
  -2 -12   1        5.45        3.57      0.91 o 
  -1 -12   1        0.20       -1.74      0.87 o 
   0 -12   1       32.44       29.14      1.69 o 
   1 -12   1        0.01       -0.31      1.05 o 
   2 -12   1        0.51        1.52      0.97 o 
   3 -12   1        0.05        0.22      2.07 o 
 -11 -11   1        0.05       -0.33      2.09 o 
 -10 -11   1        2.80        3.43      2.32 o 
  -9 -11   1       13.45       12.73      2.87 o 
  -8 -11   1       20.15       18.96      3.17 o 
  -7 -11   1       24.79       18.70      3.46 o 
  -6 -11   1       72.91       75.56      3.76 o 
  -5 -11   1       28.69       27.70      5.55 o 
  -4 -11   1        8.79        7.53      1.26 o 
  -3 -11   1        8.16       11.92      1.16 o 
  -2 -11   1        2.47        5.29      1.16 o 
  -1 -11   1        0.00       -1.59      0.80 o 
   0 -11   1        0.25       -1.93      1.37 o 
   1 -11   1        0.72       -0.22      0.89 o 
   2 -11   1        9.20        9.10      1.14 o 
   3 -11   1        0.01        0.41      1.12 o 
   4 -11   1        0.98        2.09      2.58 o 
 -12 -10   1       20.49       25.03      3.03 o 
 -11 -10   1        4.89        6.59      2.22 o 
 -10 -10   1       31.58       31.94      3.23 o 
  -9 -10   1       61.51       61.31      4.18 o 
  -8 -10   1       79.49       77.53      4.76 o 
  -7 -10   1        4.23        4.31      2.32 o 
  -6 -10   1        0.01       -0.10      1.93 o 
  -5 -10   1       86.52       94.84      3.94 o 
  -4 -10   1       13.46       15.50      1.32 o 
  -3 -10   1       27.53       29.48      1.14 o 
  -2 -10   1        0.71       -0.27      0.59 o 
  -1 -10   1       15.99       13.20      0.96 o 
   0 -10   1       92.49       93.44      2.09 o 
   1 -10   1       26.14       29.62      2.62 o 
   2 -10   1       14.70       14.85      1.23 o 
   3 -10   1        0.87        1.40      0.74 o 
   4 -10   1        5.02        2.21      1.95 o 
   5 -10   1       45.24       49.96      4.99 o 
 -12  -9   1        0.13        1.53      1.70 o 
 -11  -9   1        5.51        4.63      1.79 o 
 -10  -9   1       10.72        8.88      2.02 o 
  -9  -9   1        3.97        2.50      2.17 o 
  -8  -9   1      165.68      158.78      6.20 o 
  -7  -9   1      106.34      105.98      5.09 o 
  -6  -9   1      260.00      306.46      9.66 o 
  -5  -9   1       14.69       13.99      2.90 o 
  -4  -9   1        1.54        5.70      0.93 o 
  -3  -9   1       19.89       23.89      0.88 o 
  -2  -9   1        0.02       -0.27      0.55 o 
  -1  -9   1      162.79      159.43      2.37 o 
   0  -9   1       33.67       33.64      1.16 o 
   1  -9   1       69.26       69.45      1.67 o 
   2  -9   1       10.00       11.64      0.95 o 
   3  -9   1       15.57       13.88      0.97 o 
   4  -9   1        0.24       -0.75      1.88 o 
   5  -9   1       11.47       10.17      2.28 o 
   6  -9   1       60.01       68.91      6.40 o 
 -10  -8   1        9.71        8.03      1.76 o 
  -9  -8   1      294.59      290.56      6.85 o 
  -8  -8   1      534.43      508.21     12.86 o 
  -7  -8   1      329.43      314.26      9.14 o 
  -6  -8   1        4.75        9.90      1.48 o 
  -5  -8   1       92.11       93.69      3.38 o 
  -4  -8   1      115.71      133.87      3.65 o 
  -3  -8   1       42.07       32.74      0.91 o 
  -2  -8   1      137.83      129.99      1.72 o 
  -1  -8   1      240.22      253.18      2.83 o 
   0  -8   1      640.15      655.95      5.83 o 
   1  -8   1      135.71      128.59      1.99 o 
   2  -8   1        0.27        0.83      0.58 o 
   3  -8   1        0.55        1.12      0.62 o 
   4  -8   1        6.92        5.30      1.45 o 
   5  -8   1       53.97       53.52      3.18 o 
   6  -8   1       90.47      107.19      7.31 o 
   7  -8   1       23.80       27.51      4.76 o 
 -10  -7   1       25.16       21.34      4.31 o 
  -9  -7   1       26.09       26.34      2.89 o 
  -8  -7   1      460.54      413.69      8.30 o 
  -7  -7   1      333.24      318.68      6.20 o 
  -6  -7   1       21.84       17.24      1.25 o 
  -5  -7   1       37.57       50.30      1.43 o 
  -4  -7   1       23.03       22.02      0.98 o 
  -3  -7   1      138.90      136.62      1.77 o 
  -2  -7   1        2.56        3.11      0.82 o 
  -1  -7   1        4.09        5.25      0.65 o 
   0  -7   1      523.75      547.01      5.19 o 
   1  -7   1       95.53       85.77      1.44 o 
   2  -7   1       36.95       29.43      1.16 o 
   3  -7   1       12.81        9.12      0.69 o 
   4  -7   1        0.40       -0.07      1.07 o 
   5  -7   1       52.96       54.73      2.64 o 
   6  -7   1      132.58      149.58      7.93 o 
   7  -7   1       49.91       47.48      5.29 o 
   8  -7   1        7.12        7.93      3.85 o 
 -10  -6   1       56.75       56.65      5.94 o 
  -9  -6   1        0.97       -0.19      1.32 o 
  -8  -6   1      398.95      397.52      9.21 o 
  -7  -6   1       57.90       67.77      1.55 o 
  -6  -6   1       17.21       18.47      0.99 o 
  -5  -6   1      517.89      521.17      9.91 o 
  -4  -6   1        1.68        2.62      0.62 o 
  -3  -6   1      406.11      403.87      3.58 o 
  -2  -6   1      771.61      680.35      4.77 o 
  -1  -6   1     1097.56     1121.66      7.55 o 
   0  -6   1      403.51      427.41      3.74 o 
   1  -6   1       43.54       47.11      1.01 o 
   2  -6   1       39.42       50.05      1.07 o 
   3  -6   1        6.28        3.05      0.48 o 
   4  -6   1      132.09      125.59      2.50 o 
   5  -6   1        0.48       -0.48      1.29 o 
   6  -6   1       56.95       53.22      4.83 o 
   7  -6   1      101.87      103.70      6.62 o 
   8  -6   1        0.00        0.88      3.00 o 
 -10  -5   1      129.85      121.83     10.64 o 
  -9  -5   1        4.88        8.43      2.14 o 
  -8  -5   1        6.35        6.23      1.57 o 
  -7  -5   1      547.03      496.67     10.38 o 
  -6  -5   1      128.63      145.01      4.21 o 
  -5  -5   1      107.26      102.59      1.97 o 
  -4  -5   1      219.93      243.76      3.66 o 
  -3  -5   1       42.02       49.28      1.26 o 
  -2  -5   1      477.93      360.43      2.87 o 
  -1  -5   1     1100.04     1179.23      7.42 o 
   0  -5   1       53.22       43.69      1.18 o 
   1  -5   1       71.99       63.99      1.04 o 
   2  -5   1       59.25       76.37      1.21 o 
   3  -5   1        6.40        3.50      0.41 o 
   4  -5   1      128.67      129.56      2.37 o 
   5  -5   1        2.62        2.34      1.09 o 
   6  -5   1        9.34       10.77      2.57 o 
   7  -5   1        4.68        0.46      2.61 o 
   8  -5   1        0.17       -3.59      2.51 o 
   9  -5   1        0.16        1.24      2.87 o 
 -10  -4   1        0.48        0.06      1.65 o 
  -9  -4   1      105.48       83.09      4.15 o 
  -8  -4   1       88.46       95.25      7.36 o 
  -7  -4   1      117.82       94.42      3.73 o 
  -6  -4   1       30.43       27.88      3.12 o 
  -5  -4   1      311.68      314.75      8.88 o 
  -4  -4   1      648.66      711.26      8.99 o 
  -3  -4   1      714.13      666.94      7.13 o 
  -2  -4   1       44.01       34.31      0.77 o 
  -1  -4   1     2601.14     2950.76     16.74 o 
   0  -4   1      135.17      182.19      1.79 o 
   1  -4   1      661.66      620.97      4.78 o 
   2  -4   1      197.07      160.68      2.15 o 
   3  -4   1      184.89      226.13      2.64 o 
   4  -4   1      112.29      116.06      2.08 o 
   5  -4   1      253.55      264.56      5.00 o 
   6  -4   1        8.18        5.24      2.78 o 
   7  -4   1        4.09        3.88      2.35 o 
   8  -4   1       35.76       30.80      3.95 o 
   9  -4   1       30.49       25.81      3.85 o 
  10  -4   1        2.37        8.39      3.33 o 
 -12  -3   1        6.18        6.33      1.79 o 
 -10  -3   1        1.19       -0.39      2.45 o 
  -9  -3   1        0.18       -0.54      1.34 o 
  -8  -3   1       23.01       20.14      2.40 o 
  -7  -3   1      161.37      165.88      5.23 o 
  -6  -3   1       25.19       27.31      4.49 o 
  -5  -3   1      555.47      623.25     11.64 o 
  -4  -3   1       23.71       16.84      1.60 o 
  -3  -3   1       74.04       54.84      1.07 o 
  -2  -3   1     3297.73     3430.65     62.83 o 
  -1  -3   1     2490.87     2431.83     14.41 o 
   0  -3   1     8884.29     8721.88     55.91 o 
   1  -3   1      737.67      656.96      4.87 o 
   2  -3   1        1.08        2.51      0.47 o 
   3  -3   1       63.02       54.33      1.22 o 
   4  -3   1       40.97       43.28      1.25 o 
   5  -3   1       15.33       15.18      1.42 o 
   6  -3   1       26.06       27.42      1.92 o 
   7  -3   1        4.78       10.99      1.62 o 
   8  -3   1       63.45       70.68      4.73 o 
   9  -3   1        0.40        0.78      2.32 o 
  10  -3   1        0.19        0.36      2.38 o 
 -12  -2   1        0.03        0.03      1.79 o 
 -11  -2   1       10.09       12.07      2.12 o 
 -10  -2   1        7.11        4.89      1.53 o 
  -9  -2   1       36.35       32.57      3.05 o 
  -8  -2   1       10.36       11.47      1.96 o 
  -7  -2   1        3.80        8.77      1.60 o 
  -6  -2   1      153.55      142.05      4.50 o 
  -5  -2   1       30.93       60.54      2.64 o 
  -4  -2   1     1003.69      941.13     16.03 o 
  -3  -2   1     2140.92     2211.09     28.83 o 
  -2  -2   1     3073.15     3022.13     32.02 o 
  -1  -2   1      610.57      701.23      5.49 o 
   0  -2   1    36215.34    30561.99    264.72 o 
   1  -2   1      963.87      818.14      5.55 o 
   2  -2   1       20.43       24.13      0.76 o 
   3  -2   1       41.67       37.54      1.47 o 
   4  -2   1      353.98      366.56      5.42 o 
   5  -2   1     1782.57     1873.90     28.93 o 
   6  -2   1       41.45       43.71      2.09 o 
   7  -2   1        1.64        3.50      1.25 o 
   8  -2   1       14.79       12.24      2.10 o 
   9  -2   1       45.36       36.02      3.72 o 
  10  -2   1        2.59        2.38      2.45 o 
  11  -2   1        1.04        2.12      2.61 o 
 -12  -1   1        5.77        3.36      2.35 o 
 -11  -1   1        8.69        7.70      2.22 o 
 -10  -1   1       10.11       13.77      2.19 o 
  -9  -1   1      126.83      117.21      5.03 o 
  -8  -1   1       73.52       71.05      1.80 o 
  -7  -1   1        0.69        1.10      1.50 o 
  -6  -1   1       11.83       14.26      1.68 o 
  -5  -1   1      890.82      998.45     14.50 o 
  -4  -1   1     1268.64     1399.21     16.29 o 
  -3  -1   1      303.02      283.74      4.06 o 
  -2  -1   1     2412.68     2584.81     32.26 o 
  -1  -1   1       22.75       16.55      0.51 o 
   0  -1   1     2674.35     2405.16     17.49 o 
   1  -1   1      194.93      171.70      1.75 o 
   2  -1   1      404.37      423.00      5.24 o 
   3  -1   1       26.71       21.79      0.81 o 
   4  -1   1      741.23      832.63     11.80 o 
   5  -1   1        4.57        1.80      0.57 o 
   6  -1   1       29.75       34.58      1.41 o 
   7  -1   1       76.75       77.15      2.72 o 
   8  -1   1       27.91       28.94      3.71 o 
   9  -1   1      362.13      341.63     10.44 o 
  10  -1   1        6.24        4.24      2.28 o 
  11  -1   1        0.06        3.49      2.35 o 
 -11   0   1        2.28        2.28      2.22 o 
 -10   0   1        5.15        3.30      1.99 o 
  -9   0   1       65.12       53.77      3.62 o 
  -8   0   1       44.09       39.21      2.11 o 
  -7   0   1      135.02      141.37      3.97 o 
  -6   0   1      136.26      125.99      2.34 o 
  -5   0   1      362.85      412.38      4.90 o 
  -4   0   1      173.06      178.47      2.24 o 
  -3   0   1      276.21      283.34      4.19 o 
  -2   0   1     9009.58     8571.96     82.44 o 
  -1   0   1       72.48       29.69      0.56 o 
   1   0   1     3623.71     3135.47     48.97 o 
   2   0   1     9971.81     9686.38    123.04 o 
   3   0   1     2507.66     2574.15     28.16 o 
   4   0   1       30.24       42.68      0.93 o 
   5   0   1       75.92       74.45      1.47 o 
   6   0   1      160.30      175.15      2.90 o 
   7   0   1      263.11      195.28      3.36 o 
   8   0   1      131.00      133.60      3.67 o 
   9   0   1       14.13       16.56      4.11 o 
  10   0   1        2.05        3.79      1.99 o 
  11   0   1        3.05        2.90      2.19 o 
 -11   1   1        4.24        5.84      2.64 o 
 -10   1   1        4.74        3.23      2.12 o 
  -9   1   1      115.14       99.98      5.19 o 
  -8   1   1       89.64       87.97      3.25 o 
  -7   1   1        3.65        1.36      1.07 o 
  -6   1   1        7.59        7.61      0.92 o 
  -5   1   1      401.56      479.49      6.32 o 
  -4   1   1      945.09     1064.37     10.17 o 
  -3   1   1      521.63      520.76      4.81 o 
  -2   1   1      314.48      329.56      3.87 o 
  -1   1   1     1570.54     1636.85     12.61 o 
   0   1   1     1367.94     1636.65     16.64 o 
   1   1   1     3084.71     2959.20     69.01 o 
   2   1   1     2406.71     2362.67    120.80 o 
   3   1   1      141.58      182.79      4.07 o 
   4   1   1      296.71      362.09      6.00 o 
   5   1   1     6680.54     7433.22    121.49 o 
   6   1   1      252.20      259.68      5.41 o 
   7   1   1        1.05        2.33      1.27 o 
   8   1   1       19.43       29.11      1.23 o 
   9   1   1      191.77      168.88      4.14 o 
  10   1   1       80.36       60.82      3.43 o 
  11   1   1        0.26       -0.26      1.73 o 
  12   1   1        0.05        0.75      2.25 o 
 -11   2   1        2.46        5.06      2.84 o 
 -10   2   1       11.57        7.57      2.84 o 
  -9   2   1      128.12      117.73      5.97 o 
  -8   2   1        0.11       -0.91      1.99 o 
  -7   2   1      141.02      134.60      3.89 o 
  -6   2   1       15.77       10.95      1.36 o 
  -5   2   1      492.41      535.72      6.55 o 
  -4   2   1      832.77      904.66     11.28 o 
  -3   2   1        1.43        3.92      0.47 o 
  -2   2   1     1430.84     1428.61     12.74 o 
  -1   2   1      164.91      155.24      1.44 o 
   0   2   1      144.05      166.34      1.21 o 
   1   2   1      100.37      106.67      0.98 o 
   3   2   1     3757.02     4052.47     88.82 o 
   4   2   1        3.64        3.07      1.11 o 
   5   2   1      663.09      667.50     10.13 o 
   6   2   1      104.75       91.34      2.88 o 
   7   2   1        0.14        0.08      1.04 o 
   8   2   1       12.52        9.90      1.88 o 
   9   2   1      299.20      257.62     13.02 o 
  10   2   1        0.05        0.14      1.70 o 
  11   2   1       17.44       17.23      2.22 o 
  12   2   1        5.07        6.46      2.12 o 
 -10   3   1        1.37        1.31      2.41 o 
  -9   3   1       11.40        9.40      2.74 o 
  -8   3   1      114.85      126.54      6.26 o 
  -7   3   1        3.47       -0.50      1.25 o 
  -6   3   1        3.00        2.87      1.16 o 
  -5   3   1       46.15       44.72      2.13 o 
  -4   3   1      113.32      104.73      1.93 o 
  -3   3   1       21.79       36.66      0.98 o 
  -2   3   1      120.17      136.55      1.57 o 
  -1   3   1      380.57      351.28      2.46 o 
   0   3   1     3507.57     3097.78     19.87 o 
   1   3   1     3997.73     3924.09     24.99 o 
   2   3   1    17303.25    16850.37    309.71 o 
   4   3   1        8.53       11.13      1.53 o 
   5   3   1     1388.44     1559.51     25.54 o 
   6   3   1      540.17      581.83     11.42 o 
   7   3   1      431.20      471.22     10.21 o 
   8   3   1        7.29        8.51      1.61 o 
   9   3   1        0.11        0.10      1.91 o 
  10   3   1       70.71       68.08      4.30 o 
  12   3   1        0.58        2.81      1.57 o 
 -10   4   1        0.21        0.98      2.87 o 
  -9   4   1       20.42       26.76      4.01 o 
  -8   4   1       46.66       36.48      4.18 o 
  -7   4   1       13.91        7.73      2.61 o 
  -6   4   1       46.93       39.28      3.80 o 
  -5   4   1      354.05      326.42      6.49 o 
  -4   4   1       75.64       73.42      1.75 o 
  -3   4   1       22.28       30.66      1.14 o 
  -2   4   1      597.65      543.98      4.14 o 
  -1   4   1     2255.22     2402.23     14.44 o 
   0   4   1     1365.75     1282.32      8.64 o 
   1   4   1     1286.92     1153.59      7.34 o 
   2   4   1       82.90      122.43      1.33 o 
   3   4   1     1946.17     2025.57     24.70 o 
   5   4   1      546.13      580.52     15.69 o 
   6   4   1       98.61       85.36      3.19 o 
   7   4   1      202.99      210.07      5.85 o 
   8   4   1       80.78       81.61      3.72 o 
   9   4   1      164.31      125.31      4.98 o 
  10   4   1       48.50       44.96      3.52 o 
  -9   5   1        0.97        2.48      3.20 o 
  -8   5   1        0.89        0.46      2.81 o 
  -7   5   1       65.61       64.38      5.22 o 
  -6   5   1       39.26       39.51      3.07 o 
  -5   5   1        1.73        0.90      1.16 o 
  -4   5   1        1.10        1.52      0.66 o 
  -3   5   1       57.21       66.17      1.25 o 
  -2   5   1        4.30        8.52      0.51 o 
  -1   5   1        0.18        2.57      0.36 o 
   0   5   1      231.85      235.64      2.16 o 
   1   5   1      198.02      193.85      1.72 o 
   2   5   1      545.14      553.84      3.96 o 
   3   5   1     1994.60     1831.74     19.54 o 
   4   5   1       25.99       36.16      1.27 o 
   5   5   1      131.36      137.11      2.58 o 
   6   5   1      187.91      171.52      4.66 o 
   7   5   1        0.08       -0.43      0.97 o 
   8   5   1       30.30       29.01      2.40 o 
   9   5   1       12.42       10.34      1.93 o 
  10   5   1       19.20       15.00      2.39 o 
  11   5   1        0.06        0.59      2.61 o 
  -8   6   1        6.94       12.76      3.59 o 
  -7   6   1        1.68        2.35      2.90 o 
  -6   6   1        3.76       -0.13      2.58 o 
  -5   6   1        9.21        6.24      1.53 o 
  -4   6   1      276.41      258.06      3.81 o 
  -3   6   1        5.59        6.75      0.58 o 
  -2   6   1       16.24       18.56      0.71 o 
  -1   6   1        3.07        2.42      0.45 o 
   0   6   1       24.45       18.61      0.87 o 
   1   6   1       16.50       11.60      0.72 o 
   2   6   1        0.47       -0.30      0.29 o 
   3   6   1      766.25      695.10      6.29 o 
   4   6   1      683.14      661.78      6.93 o 
   5   6   1        0.56       -1.78      0.91 o 
   6   6   1       10.83       13.48      0.84 o 
   7   6   1       86.02       94.00      3.56 o 
   8   6   1        0.23       -0.86      1.10 o 
   9   6   1       32.97       30.55      2.92 o 
  10   6   1       19.09       17.47      2.43 o 
  -8   7   1        0.69        2.90      3.26 o 
  -7   7   1        4.15        0.29      2.90 o 
  -6   7   1        4.60        6.53      3.33 o 
  -5   7   1        2.02        3.76      3.03 o 
  -4   7   1        1.15        0.34      1.03 o 
  -3   7   1        0.10       -0.96      0.48 o 
  -2   7   1        5.96        7.45      0.67 o 
  -1   7   1        0.43        0.48      0.45 o 
   0   7   1        1.72       -0.34      0.56 o 
   1   7   1      255.19      234.33      2.29 o 
   2   7   1        0.55        1.11      0.48 o 
   3   7   1       88.92       91.89      1.71 o 
   4   7   1      171.68      171.05      2.87 o 
   5   7   1      694.89      674.84      8.20 o 
   6   7   1       76.41       71.62      1.97 o 
   7   7   1       44.19       39.05      2.51 o 
   8   7   1      237.79      223.52      3.46 o 
   9   7   1       31.11       37.95      4.34 o 
  10   7   1       12.33        9.14      3.10 o 
  -7   8   1       11.04       15.37      4.14 o 
  -6   8   1       16.62       15.43      3.95 o 
  -5   8   1       12.12        9.55      1.96 o 
  -4   8   1       22.84       25.38      2.40 o 
  -3   8   1        3.66        3.17      0.75 o 
  -2   8   1       14.74        6.32      0.73 o 
  -1   8   1       25.05       22.45      1.13 o 
   0   8   1       14.78       13.32      0.72 o 
   1   8   1       74.25       61.03      1.38 o 
   2   8   1       17.32       26.26      0.74 o 
   3   8   1       44.17       44.07      0.90 o 
   4   8   1        1.98        0.97      0.71 o 
   5   8   1        4.03        4.60      1.76 o 
   6   8   1      225.41      235.57      4.29 o 
   7   8   1       90.69      104.64      4.60 o 
   8   8   1      277.09      258.04      7.57 o 
   9   8   1        1.83        2.23      1.28 o 
  10   8   1        6.11        6.62      1.37 o 
  -6   9   1       40.04       41.90      5.61 o 
  -5   9   1        7.97       10.01      2.16 o 
  -4   9   1        6.76        9.72      2.03 o 
  -3   9   1        7.15        6.13      1.11 o 
  -2   9   1        0.75        0.75      0.68 o 
  -1   9   1        7.61        3.78      0.73 o 
   0   9   1       27.65       33.59      1.14 o 
   1   9   1        8.28        6.15      0.83 o 
   2   9   1      252.45      248.65      2.82 o 
   3   9   1       27.61       17.62      0.69 o 
   4   9   1        6.87        9.57      1.06 o 
   5   9   1        1.99        1.15      1.12 o 
   6   9   1        5.17        5.05      1.32 o 
   7   9   1      137.81      137.67      5.87 o 
   8   9   1      255.27      257.91      8.35 o 
   9   9   1        0.00       -0.16      1.36 o 
  10   9   1       55.86       60.07      5.27 o 
  11   9   1        0.46        0.75      1.63 o 
  12   9   1        0.15        2.15      1.60 o 
  -5  10   1       39.37       41.19      3.39 o 
  -4  10   1        0.12       -0.30      1.72 o 
  -3  10   1        1.22        2.03      0.85 o 
  -2  10   1        0.24        0.00      0.74 o 
  -1  10   1       84.37       80.25      2.50 o 
   0  10   1       70.08       70.04      1.84 o 
   1  10   1        0.01       -1.31      0.66 o 
   2  10   1        0.57       -0.34      0.53 o 
   3  10   1      219.38      202.47      2.42 o 
   4  10   1       12.12        9.50      1.13 o 
   5  10   1       11.29        8.06      2.51 o 
   6  10   1       20.96       19.15      3.00 o 
   7  10   1      108.70      112.18      5.71 o 
   8  10   1      442.97      455.32     13.12 o 
   9  10   1       63.98       64.64      4.18 o 
  10  10   1        0.31       -0.46      1.79 o 
  11  10   1        4.55        5.94      2.02 o 
  12  10   1       16.78       20.88      2.64 o 
  -4  11   1        1.52        3.79      2.61 o 
  -3  11   1        2.27        2.65      1.65 o 
  -2  11   1        1.21        2.12      0.90 o 
  -1  11   1        1.01        0.63      0.92 o 
   0  11   1       10.77        9.56      1.14 o 
   1  11   1        0.05       -1.40      0.70 o 
   2  11   1        1.13        1.80      0.67 o 
   3  11   1       13.11       18.61      1.18 o 
   4  11   1        0.42       -0.65      0.93 o 
   5  11   1        0.41       -0.07      2.22 o 
   6  11   1        0.61        1.34      2.41 o 
   7  11   1       39.10       33.97      3.88 o 
   8  11   1      105.47      114.01      6.07 o 
   9  11   1       37.53       38.86      3.85 o 
  10  11   1        0.41        1.31      2.15 o 
  11  11   1        1.21       -0.62      2.06 o 
  12  11   1        3.96        3.52      2.35 o 
  -3  12   1        1.25        3.07      1.79 o 
  -2  12   1       10.49       10.44      1.25 o 
  -1  12   1        3.90        1.81      1.01 o 
   0  12   1        1.35       -0.78      0.87 o 
   1  12   1        3.55       -0.28      0.90 o 
   2  12   1        2.60        1.89      0.85 o 
   3  12   1        4.40        4.88      0.75 o 
   4  12   1        0.67        0.47      0.82 o 
   5  12   1       14.74       17.69      3.65 o 
   6  12   1        1.35        1.83      2.68 o 
   7  12   1       85.98       97.40      6.23 o 
   8  12   1       95.71       92.41      6.04 o 
   9  12   1       24.19       21.80      3.39 o 
  10  12   1       13.21       14.42      3.23 o 
  11  12   1        2.99        2.06      2.45 o 
  -2  13   1        6.23        5.34      1.35 o 
  -1  13   1        4.67        4.57      1.35 o 
   0  13   1        1.84        2.03      1.09 o 
   1  13   1        5.53        5.52      1.40 o 
   2  13   1        0.05       -2.29      1.15 o 
   3  13   1        1.47        1.82      1.33 o 
   4  13   1        0.53        0.85      0.94 o 
   5  13   1        0.08        1.76      2.10 o 
   6  13   1        5.76        1.70      3.07 o 
   7  13   1        6.53       10.51      3.43 o 
   8  13   1       45.76       52.40      5.42 o 
   9  13   1        4.45        4.11      3.03 o 
  10  13   1        0.00       -1.76      2.71 o 
   0  14   1        2.17        2.03      1.23 o 
   1  14   1        0.28       -0.71      1.08 o 
   2  14   1        7.67        5.70      1.47 o 
   3  14   1        4.91        3.47      1.28 o 
   4  14   1        0.56       -0.30      1.03 o 
   5  14   1        3.82        6.86      1.93 o 
   6  14   1        0.55       -0.48      2.26 o 
   7  14   1        0.17       -1.48      2.13 o 
   8  14   1       21.28       21.01      3.59 o 
   9  14   1        0.42       -2.55      3.23 o 
   3  15   1        0.14       -1.27      1.21 o 
   4  15   1        1.60        1.52      1.21 o 
   5  15   1        1.82        4.50      3.21 o 
   6  15   1        1.17        3.11      2.44 o 
   7  15   1        0.02       -1.63      2.43 o 
   8  15   1        6.47        7.70      2.91 o 
  -6 -15   2        2.52        6.26      3.72 o 
  -5 -15   2        2.13        2.95      2.21 o 
  -4 -15   2        0.03       -1.47      2.22 o 
  -9 -14   2        0.73        0.16      2.97 o 
  -8 -14   2        1.81       -1.01      2.77 o 
  -7 -14   2        4.88        3.75      3.49 o 
  -6 -14   2        0.10       -2.48      2.94 o 
  -5 -14   2        0.44        1.27      2.17 o 
  -4 -14   2        0.30        0.54      1.03 o 
  -3 -14   2        4.49        8.66      1.50 o 
  -2 -14   2       37.13       35.07      3.14 o 
  -1 -14   2       29.57       30.85      1.87 o 
 -10 -13   2        6.61        8.65      3.10 o 
  -9 -13   2        0.08        1.04      2.64 o 
  -8 -13   2        0.02       -0.10      2.51 o 
  -7 -13   2        7.59       10.93      3.26 o 
  -6 -13   2       14.71       15.60      3.82 o 
  -5 -13   2        2.55        3.81      1.80 o 
  -4 -13   2       17.11       16.20      1.69 o 
  -3 -13   2        5.86        6.07      1.20 o 
  -2 -13   2       23.13       20.50      1.47 o 
  -1 -13   2       10.06        9.70      1.35 o 
   0 -13   2        0.00       -0.52      1.02 o 
   1 -13   2        1.03        2.20      1.14 o 
 -11 -12   2       14.35        9.56      2.84 o 
 -10 -12   2       12.68       12.99      2.94 o 
  -9 -12   2        0.26        0.57      1.72 o 
  -8 -12   2        0.13       -3.73      3.33 o 
  -7 -12   2        1.03        1.57      2.35 o 
  -6 -12   2       16.32       16.38      3.46 o 
  -5 -12   2        0.01       -0.88      2.35 o 
  -4 -12   2        6.52        7.62      1.73 o 
  -3 -12   2       13.56       14.03      0.93 o 
  -2 -12   2        6.07        6.43      1.07 o 
  -1 -12   2        5.36        3.27      1.10 o 
   0 -12   2       11.27        7.70      1.22 o 
   1 -12   2        3.45        0.48      0.98 o 
   2 -12   2        0.65        2.02      1.00 o 
   3 -12   2        0.13        1.58      1.27 o 
 -11 -11   2        6.75        6.30      2.38 o 
 -10 -11   2       15.54       13.35      2.07 o 
  -9 -11   2       13.18       10.30      6.93 o 
  -8 -11   2        2.98        1.19      1.69 o 
  -7 -11   2        3.05        0.65      1.73 o 
  -6 -11   2       44.29       49.29      3.39 o 
  -5 -11   2        2.09        0.36      2.15 o 
  -4 -11   2        6.00        7.28      1.00 o 
  -3 -11   2        2.40        6.56      0.82 o 
  -2 -11   2       13.97       12.46      0.98 o 
  -1 -11   2      167.71      162.88      3.22 o 
   0 -11   2       67.03       65.39      2.14 o 
   1 -11   2        0.00       -0.63      0.89 o 
   2 -11   2        0.09       -0.40      0.89 o 
   3 -11   2        0.62        0.42      1.15 o 
   4 -11   2        7.80        8.55      2.84 o 
 -12 -10   2        0.16        1.21      1.70 o 
 -11 -10   2        6.61        5.19      1.51 o 
 -10 -10   2        5.34        5.42      1.60 o 
  -9 -10   2        5.17        7.29      2.33 o 
  -8 -10   2        5.64        4.61      1.54 o 
  -7 -10   2      120.27      131.33      4.49 o 
  -6 -10   2       11.26       16.46      2.06 o 
  -5 -10   2        0.06        1.08      2.04 o 
  -4 -10   2       79.97       83.67      2.68 o 
  -3 -10   2        9.74       13.20      0.80 o 
  -2 -10   2       54.38       49.83      1.37 o 
  -1 -10   2       73.02       85.63      1.87 o 
   0 -10   2        5.08        1.35      0.95 o 
   1 -10   2        3.51        3.26      0.94 o 
   2 -10   2        1.44       -0.79      0.78 o 
   3 -10   2        3.77        4.77      0.86 o 
   4 -10   2        0.73        0.76      4.41 o 
   5 -10   2        1.95       -0.03      2.01 o 
 -12  -9   2        6.22       10.38      1.99 o 
 -11  -9   2        0.01        0.58      2.01 o 
 -10  -9   2       33.64       34.88      3.30 o 
  -9  -9   2       39.13       43.56      3.56 o 
  -8  -9   2        0.84        1.66      1.89 o 
  -7  -9   2       50.35       46.95      3.79 o 
  -6  -9   2       76.30       72.61      3.19 o 
  -5  -9   2       81.74       88.25      5.11 o 
  -4  -9   2       29.25       25.70      1.30 o 
  -3  -9   2      263.92      252.47      3.13 o 
  -2  -9   2        9.76       13.16      0.80 o 
  -1  -9   2        7.60        7.77      0.81 o 
   0  -9   2      234.48      232.68      3.10 o 
   1  -9   2       38.24       38.04      1.24 o 
   2  -9   2        8.46        6.59      1.02 o 
   3  -9   2       14.84       12.51      0.95 o 
   4  -9   2       10.31        8.35      1.97 o 
   5  -9   2        1.70        0.25      3.98 o 
   6  -9   2        0.09        2.38      3.75 o 
 -12  -8   2        0.71        3.36      1.44 o 
 -11  -8   2        1.16        1.27      1.06 o 
 -10  -8   2        1.62        0.07      1.47 o 
  -9  -8   2       25.81       23.75      2.16 o 
  -8  -8   2       19.67       22.94      2.58 o 
  -7  -8   2        0.29        1.17      1.63 o 
  -6  -8   2       50.37       50.64      3.46 o 
  -5  -8   2      165.05      158.67      4.61 o 
  -4  -8   2      120.96      138.79      2.38 o 
  -3  -8   2       32.69       45.18      1.31 o 
  -2  -8   2        0.00       -0.67      0.43 o 
  -1  -8   2      194.26      204.75      2.49 o 
   0  -8   2       17.82       12.79      0.77 o 
   1  -8   2       81.20       90.33      1.68 o 
   2  -8   2      127.62      130.81      2.08 o 
   3  -8   2        5.13        4.90      0.75 o 
   4  -8   2       13.23       10.05      1.62 o 
   5  -8   2        0.58        0.62      1.74 o 
   6  -8   2        0.06        5.61      3.56 o 
   7  -8   2        0.67        3.98      3.62 o 
  -9  -7   2      142.42      141.50      4.06 o 
  -8  -7   2        0.95        1.98      2.38 o 
  -7  -7   2      147.63      145.66      5.16 o 
  -6  -7   2      116.06      124.68      4.80 o 
  -5  -7   2        9.43        8.74      1.62 o 
  -4  -7   2      135.88      154.77      2.35 o 
  -3  -7   2      221.15      273.01      2.79 o 
  -2  -7   2      398.78      389.93      3.23 o 
  -1  -7   2     1405.48     1405.92      9.82 o 
   0  -7   2        0.61        1.08      0.57 o 
   1  -7   2      209.81      197.06      2.32 o 
   2  -7   2       51.38       53.72      1.26 o 
   3  -7   2      106.21       98.19      1.69 o 
   4  -7   2       84.27       87.52      2.69 o 
   5  -7   2       17.40       20.77      2.26 o 
   6  -7   2        0.36        1.47      3.07 o 
   7  -7   2        0.43        1.01      3.20 o 
   8  -7   2        5.27       -2.58      3.30 o 
  -9  -6   2        0.39       -1.05      2.45 o 
  -8  -6   2       59.05       61.99      2.67 o 
  -7  -6   2       44.66       39.72      2.33 o 
  -6  -6   2        5.85       10.98      0.88 o 
  -5  -6   2       73.89       68.81      2.28 o 
  -4  -6   2      476.53      503.96      7.21 o 
  -3  -6   2      448.84      459.87      3.84 o 
  -2  -6   2       17.04       12.27      0.62 o 
  -1  -6   2     1485.81     1544.76     10.15 o 
   0  -6   2      522.60      498.92      5.77 o 
   1  -6   2       58.53       51.08      1.06 o 
   2  -6   2       27.57       37.07      1.00 o 
   3  -6   2       18.55       16.85      0.74 o 
   4  -6   2       29.26       26.41      1.32 o 
   5  -6   2        4.89        4.74      1.59 o 
   6  -6   2       19.60       19.55      3.75 o 
   7  -6   2        0.01       -0.62      2.97 o 
   8  -6   2        0.26        1.83      3.13 o 
 -10  -5   2       14.26       10.67      2.84 o 
  -9  -5   2       88.09       72.22      3.80 o 
  -8  -5   2        2.56        1.15      1.38 o 
  -7  -5   2       85.86       73.65      3.23 o 
  -6  -5   2      127.64      116.35      2.16 o 
  -5  -5   2      551.16      589.02     10.43 o 
  -4  -5   2        0.57        5.60      0.59 o 
  -3  -5   2      280.54      309.11      4.16 o 
  -2  -5   2       53.89       81.75      1.21 o 
  -1  -5   2       51.29       37.58      0.71 o 
   0  -5   2     3286.44     3306.86     21.67 o 
   1  -5   2      313.26      338.60      2.84 o 
   2  -5   2       93.17       97.38      1.38 o 
   3  -5   2        2.96        2.21      0.40 o 
   4  -5   2        0.95        0.03      0.61 o 
   5  -5   2        1.25        0.38      1.03 o 
   6  -5   2        0.29        0.04      1.36 o 
   7  -5   2        0.37        1.17      2.74 o 
   8  -5   2       12.31       13.67      3.62 o 
   9  -5   2       14.42       16.84      3.72 o 
 -10  -4   2        4.89        6.88      2.74 o 
  -9  -4   2       17.25       15.56      2.51 o 
  -8  -4   2       37.84       41.77      2.88 o 
  -7  -4   2       28.38       23.06      4.47 o 
  -6  -4   2        0.00        0.65      1.00 o 
  -5  -4   2      642.96      681.42     10.90 o 
  -4  -4   2      122.11      122.58      3.36 o 
  -3  -4   2       13.47       10.68      0.69 o 
  -2  -4   2       45.56       47.26      1.33 o 
  -1  -4   2        0.15        3.66      0.29 o 
   0  -4   2      145.91      135.42      1.42 o 
   1  -4   2      528.95      469.62      3.53 o 
   2  -4   2        2.87        1.70      0.34 o 
   3  -4   2       11.67       10.49      0.61 o 
   4  -4   2      113.34      105.69      2.10 o 
   5  -4   2      265.39      267.05      5.06 o 
   6  -4   2        2.41        0.03      2.36 o 
   7  -4   2        0.00        0.75      2.22 o 
   8  -4   2        4.68        6.33      2.94 o 
   9  -4   2       15.00       13.93      3.39 o 
 -12  -3   2       11.11       12.86      2.28 o 
 -11  -3   2       16.08       16.67      1.96 o 
 -10  -3   2        0.19       -0.69      2.19 o 
  -9  -3   2       53.09       47.78      3.44 o 
  -8  -3   2       27.64       33.39      2.72 o 
  -7  -3   2      141.69      139.20      4.78 o 
  -6  -3   2      219.90      182.11      5.15 o 
  -5  -3   2      308.72      308.38      6.79 o 
  -4  -3   2        3.82        5.33      0.76 o 
  -3  -3   2      169.25      148.64      2.63 o 
  -2  -3   2      651.21      728.17      6.89 o 
  -1  -3   2     1395.26     1266.73      7.99 o 
   0  -3   2      988.87      934.70      6.41 o 
   1  -3   2     1474.85     1542.46     10.49 o 
   2  -3   2      630.26      718.65      5.89 o 
   3  -3   2      433.67      442.78      4.98 o 
   4  -3   2      172.20      160.61      2.70 o 
   5  -3   2       53.49       43.08      1.85 o 
   6  -3   2        1.26       -0.86      1.03 o 
   7  -3   2       63.52       68.88      3.00 o 
   8  -3   2        5.57        3.75      2.25 o 
   9  -3   2       25.86       14.65      3.10 o 
  10  -3   2        7.54       11.29      3.23 o 
 -12  -2   2       11.59       20.03      2.74 o 
 -11  -2   2        0.64       -0.55      1.47 o 
 -10  -2   2        1.17        0.91      1.40 o 
  -9  -2   2       22.71       18.32      1.38 o 
  -8  -2   2       33.99       31.96      3.03 o 
  -7  -2   2       46.44       48.40      2.92 o 
  -6  -2   2       43.95       44.17      2.49 o 
  -5  -2   2        9.72        6.56      0.94 o 
  -4  -2   2      503.44      492.77      8.84 o 
  -3  -2   2      440.31      428.82      7.45 o 
  -2  -2   2     2597.98     2604.24     26.74 o 
  -1  -2   2     1471.91     1491.22     11.42 o 
   0  -2   2     4683.10     4339.80     27.83 o 
   1  -2   2     3074.46     3142.81     21.58 o 
   2  -2   2      139.00      174.24      1.94 o 
   3  -2   2        9.71        4.97      0.63 o 
   4  -2   2      109.09      120.25      2.59 o 
   5  -2   2       22.48       35.49      1.49 o 
   6  -2   2       78.23       90.67      2.93 o 
   7  -2   2      198.62      186.23      4.60 o 
   8  -2   2        7.50        5.78      1.83 o 
   9  -2   2       10.71       12.04      2.81 o 
  10  -2   2        8.85        8.84      2.81 o 
  11  -2   2        1.62       -0.69      2.38 o 
 -12  -1   2       11.78       13.57      2.77 o 
 -11  -1   2        0.03        2.22      1.99 o 
 -10  -1   2       27.88       28.26      2.74 o 
  -9  -1   2        6.20        1.44      1.23 o 
  -8  -1   2      113.37       92.81      3.43 o 
  -7  -1   2        0.09        2.13      0.55 o 
  -6  -1   2       49.48       55.58      2.89 o 
  -5  -1   2       49.51       49.58      1.78 o 
  -4  -1   2       67.19       87.77      2.91 o 
  -3  -1   2      731.77      738.25      8.98 o 
  -2  -1   2      822.67      926.95     10.17 o 
  -1  -1   2     1468.47     1335.26     13.12 o 
   0  -1   2      134.89      102.32      0.89 o 
   1  -1   2      449.46      378.82      3.32 o 
   2  -1   2       25.84       13.39      0.51 o 
   3  -1   2      123.66      130.29      2.15 o 
   4  -1   2        0.34        4.22      0.57 o 
   5  -1   2      138.22      176.95      3.98 o 
   6  -1   2        6.58        5.45      0.80 o 
   7  -1   2        3.81        6.38      1.24 o 
   8  -1   2       57.87       61.79      4.60 o 
   9  -1   2        0.04        0.46      2.06 o 
  10  -1   2        3.60        0.82      2.06 o 
  11  -1   2        2.27        2.51      2.45 o 
 -11   0   2       12.50       13.31      2.71 o 
 -10   0   2        0.34       -2.09      1.70 o 
  -9   0   2        3.72       -3.39      1.70 o 
  -8   0   2        4.60        3.04      1.39 o 
  -7   0   2       17.37        8.82      1.29 o 
  -6   0   2        6.39        4.37      0.86 o 
  -5   0   2       96.20      105.28      1.64 o 
  -4   0   2      134.36      134.76      1.91 o 
  -3   0   2        7.35        7.19      0.43 o 
  -2   0   2      396.42      423.21      4.18 o 
  -1   0   2     3558.55     3208.75     29.39 o 
   0   0   2     6348.67     5677.78     65.17 o 
   1   0   2      322.15      219.02      2.37 o 
   2   0   2      189.06      173.66      3.83 o 
   3   0   2       57.33       60.97      1.37 o 
   4   0   2      567.88      561.70      6.66 o 
   5   0   2      158.54      160.82      2.41 o 
   6   0   2      129.26      148.81      2.90 o 
   7   0   2       10.40       11.18      1.42 o 
   8   0   2       86.46       67.58      2.92 o 
   9   0   2      139.63      119.33      5.60 o 
  10   0   2        6.84        3.65      1.93 o 
  11   0   2        2.52        2.41      2.09 o 
 -11   1   2        2.30        2.71      2.48 o 
 -10   1   2        9.42       13.87      2.74 o 
  -9   1   2        0.36       -3.26      2.15 o 
  -8   1   2       58.35       59.75      3.62 o 
  -7   1   2        6.78       10.28      1.41 o 
  -6   1   2       27.53       25.38      1.35 o 
  -5   1   2      227.23      236.09      3.78 o 
  -4   1   2       14.86       16.95      0.80 o 
  -3   1   2      720.84      730.44      6.39 o 
  -2   1   2       61.86       50.20      1.33 o 
  -1   1   2       17.96        7.78      0.30 o 
   0   1   2      858.06     1025.57      7.40 o 
   1   1   2       10.52        7.55      0.25 o 
   2   1   2     2420.49     2567.38    100.83 o 
   3   1   2      118.71      115.79      6.22 o 
   4   1   2     1042.75     1122.32     18.77 o 
   5   1   2       71.61       93.55      3.71 o 
   6   1   2       73.42       61.20      3.19 o 
   7   1   2       30.08       40.90      1.19 o 
   8   1   2       65.09       83.29      2.95 o 
   9   1   2       16.92       16.06      2.01 o 
  10   1   2        2.23        0.69      1.63 o 
  11   1   2        9.78        7.24      2.25 o 
  12   1   2       20.58       18.57      2.97 o 
 -11   2   2        1.67        1.93      2.68 o 
 -10   2   2        0.81        0.69      2.45 o 
  -9   2   2       34.53       31.68      3.62 o 
  -8   2   2        0.03       -2.06      1.83 o 
  -7   2   2       53.32       51.81      2.53 o 
  -6   2   2      212.86      204.85      4.69 o 
  -5   2   2     1094.73     1137.54     18.80 o 
  -4   2   2        4.40        7.03      0.75 o 
  -3   2   2      641.05      656.05      6.54 o 
  -2   2   2      768.69      758.05      7.18 o 
  -1   2   2     4845.69     4917.67     32.53 o 
   0   2   2    30966.24    28024.32    398.77 o 
   1   2   2     2371.01     2427.22     19.19 o 
   2   2   2      409.85      459.51      7.05 o 
   3   2   2       13.50        7.93      1.14 o 
   4   2   2      300.16      279.51      8.19 o 
   5   2   2      308.08      288.11      6.37 o 
   6   2   2      474.90      424.19      7.37 o 
   7   2   2       32.17       29.10      2.33 o 
   8   2   2       41.50       50.08      3.13 o 
   9   2   2      328.82      297.57      8.50 o 
  10   2   2       17.47       13.99      1.63 o 
  11   2   2       31.73       27.08      2.58 o 
  12   2   2        2.80        1.21      1.86 o 
 -10   3   2        2.30        9.63      3.00 o 
  -9   3   2       13.05       16.31      3.20 o 
  -8   3   2       29.95       28.68      3.65 o 
  -7   3   2       17.34       22.72      2.31 o 
  -6   3   2       14.31       13.88      1.60 o 
  -5   3   2        8.14       13.83      1.45 o 
  -4   3   2      107.66      146.30      2.38 o 
  -3   3   2        4.43        9.11      0.64 o 
  -2   3   2       23.57       36.89      0.71 o 
  -1   3   2     1516.58     1515.76      9.87 o 
   0   3   2    15947.97    15128.07    105.30 o 
   1   3   2    15356.49    14403.43    159.32 o 
   2   3   2     3571.08     3657.93     38.33 o 
   3   3   2        0.54        2.25      0.96 o 
   4   3   2      391.93      440.86     11.71 o 
   5   3   2      141.11      166.12      6.13 o 
   6   3   2      140.77      130.26      4.08 o 
   7   3   2       56.17       76.21      7.73 o 
   8   3   2      174.62      188.94      5.92 o 
   9   3   2        1.01        1.47      1.52 o 
  10   3   2        0.00        0.04      1.66 o 
  12   3   2        0.50        3.00      1.66 o 
 -10   4   2        0.71       -0.16      2.90 o 
  -9   4   2        0.06        2.71      2.64 o 
  -8   4   2       43.49       43.72      4.50 o 
  -7   4   2        4.46        2.35      2.48 o 
  -6   4   2       13.97       15.53      2.09 o 
  -5   4   2      281.57      295.18      6.12 o 
  -4   4   2       62.90       63.96      1.65 o 
  -3   4   2      472.25      559.83      8.05 o 
  -2   4   2       14.76       16.61      0.64 o 
  -1   4   2       15.61        9.24      0.48 o 
   0   4   2       59.58       78.40      1.01 o 
   1   4   2     3525.85     3882.87     24.53 o 
   2   4   2      277.24      360.61      3.16 o 
   3   4   2      641.83      649.00      7.04 o 
   4   4   2      532.67      508.10      7.78 o 
   5   4   2      129.90      108.82      4.73 o 
   6   4   2       28.38       25.58      2.64 o 
   7   4   2      637.69      685.86     13.35 o 
   8   4   2       77.31       78.83      3.65 o 
   9   4   2        8.61        4.52      1.72 o 
  10   4   2       52.90       43.37      3.46 o 
  -9   5   2        0.84       -0.03      2.94 o 
  -8   5   2        2.01        4.27      3.00 o 
  -7   5   2       21.60       19.55      3.59 o 
  -6   5   2        0.78        2.36      1.68 o 
  -5   5   2        2.22        2.61      1.45 o 
  -4   5   2       32.78       28.28      1.29 o 
  -3   5   2       67.85       69.40      1.40 o 
  -2   5   2      245.26      266.01      2.62 o 
  -1   5   2       22.14       16.77      0.62 o 
   0   5   2     1190.99     1239.25      8.52 o 
   1   5   2      708.82      765.09      5.70 o 
   2   5   2     1295.61     1279.28      8.49 o 
   3   5   2      674.94      682.64      7.79 o 
   4   5   2      605.26      687.40      9.12 o 
   5   5   2      122.12      115.39      2.35 o 
   6   5   2      111.23      108.14      5.16 o 
   7   5   2       59.55       56.92      2.82 o 
   8   5   2        1.46       -1.00      1.01 o 
   9   5   2       56.53       56.80      3.40 o 
  10   5   2       51.00       52.51      3.56 o 
  -8   6   2        0.61       -0.16      2.87 o 
  -7   6   2       13.05       15.37      3.69 o 
  -6   6   2        0.53       -1.14      2.51 o 
  -5   6   2       10.68        6.31      1.62 o 
  -4   6   2       72.67       67.07      1.85 o 
  -3   6   2        4.49        2.48      0.54 o 
  -2   6   2       56.17       75.60      1.38 o 
  -1   6   2        5.38        5.46      0.49 o 
   0   6   2       69.05       80.23      1.19 o 
   1   6   2      419.35      410.87      3.32 o 
   2   6   2       12.59        2.97      0.39 o 
   3   6   2        1.87        3.86      0.84 o 
   4   6   2      674.13      622.75      7.84 o 
   5   6   2       57.04       59.57      1.73 o 
   6   6   2       63.43       85.37      2.17 o 
   7   6   2       42.09       29.25      2.13 o 
   8   6   2       50.30       38.35      2.58 o 
   9   6   2        6.87        6.09      1.67 o 
  10   6   2        1.55        1.73      1.63 o 
  -8   7   2        4.01        9.27      3.69 o 
  -7   7   2       50.11       52.93      5.55 o 
  -6   7   2        6.49        1.27      2.84 o 
  -5   7   2        0.35        0.36      2.61 o 
  -4   7   2       20.11       17.22      1.70 o 
  -3   7   2        0.45       -0.43      0.53 o 
  -2   7   2        1.06        0.94      0.51 o 
  -1   7   2        4.34        5.82      0.54 o 
   0   7   2      280.58      316.83      3.06 o 
   1   7   2       27.27       24.90      0.78 o 
   2   7   2       10.78       10.65      0.46 o 
   3   7   2        2.02        2.51      0.80 o 
   4   7   2       24.39       30.90      1.18 o 
   5   7   2       20.11       16.38      1.11 o 
   6   7   2       69.49       79.39      3.19 o 
   7   7   2        1.49        0.55      0.70 o 
   8   7   2        7.75        4.67      1.04 o 
   9   7   2        6.68        4.43      1.61 o 
  10   7   2        7.41        6.07      2.68 o 
  -7   8   2        5.10        8.12      3.85 o 
  -6   8   2        9.97        8.26      3.65 o 
  -5   8   2       28.84       24.70      3.79 o 
  -4   8   2        0.30       -0.15      1.48 o 
  -3   8   2        0.00        0.34      0.62 o 
  -2   8   2       39.10       40.20      1.25 o 
  -1   8   2      248.84      241.02      3.04 o 
   0   8   2        5.72        6.53      0.62 o 
   1   8   2        6.49        2.94      0.53 o 
   2   8   2       88.53      103.60      1.38 o 
   3   8   2       86.38       95.03      1.40 o 
   4   8   2      345.83      378.80      4.98 o 
   5   8   2       81.58       74.18      2.76 o 
   6   8   2       64.46       59.56      4.14 o 
   7   8   2       35.05       36.19      4.72 o 
   8   8   2       79.67       70.67      3.49 o 
   9   8   2       43.03       37.79      2.27 o 
  10   8   2        0.67        1.79      1.34 o 
  -6   9   2       33.58       27.05      5.16 o 
  -5   9   2        0.07       -0.42      1.81 o 
  -4   9   2        5.99        7.01      1.87 o 
  -3   9   2        0.92       -0.26      0.78 o 
  -2   9   2        1.91        1.36      0.70 o 
  -1   9   2        0.47       -0.05      0.63 o 
   0   9   2        0.62        0.39      0.57 o 
   1   9   2      122.16      105.74      2.39 o 
   2   9   2      171.63      176.63      2.86 o 
   3   9   2       17.67       12.33      0.63 o 
   4   9   2        5.12        3.07      0.72 o 
   5   9   2      150.45      144.99      4.26 o 
   6   9   2       47.15       44.93      3.65 o 
   7   9   2        0.01       -3.49      1.76 o 
   8   9   2      113.75      111.56      5.29 o 
   9   9   2       33.44       31.83      2.41 o 
  10   9   2        4.47        3.98      1.83 o 
  11   9   2       23.85       28.94      2.64 o 
  12   9   2        4.48        9.82      1.89 o 
  -5  10   2        5.53        8.68      2.89 o 
  -4  10   2        0.08        0.55      1.82 o 
  -3  10   2        0.00        0.26      0.98 o 
  -2  10   2        4.37        4.75      0.91 o 
  -1  10   2       48.68       49.70      1.73 o 
   0  10   2        4.35        1.73      0.77 o 
   1  10   2       59.93       68.28      1.56 o 
   2  10   2        8.95       10.76      1.01 o 
   3  10   2       28.99       22.23      0.95 o 
   4  10   2        1.69        3.35      0.68 o 
   5  10   2       52.55       51.56      4.27 o 
   6  10   2        0.37        4.63      2.25 o 
   7  10   2       62.68       53.38      4.34 o 
   8  10   2        2.39        0.03      2.41 o 
   9  10   2       10.11       10.38      2.45 o 
  10  10   2       19.36       19.06      2.77 o 
  11  10   2        6.77        6.92      2.19 o 
  12  10   2        0.22        2.71      1.96 o 
  -4  11   2        0.38       -2.51      2.32 o 
  -3  11   2        2.11        2.22      1.65 o 
  -2  11   2       45.33       41.81      2.91 o 
  -1  11   2       61.09       63.67      2.11 o 
   0  11   2        0.45       -1.19      0.89 o 
   1  11   2        0.22        0.08      0.74 o 
   2  11   2        0.90        1.28      0.64 o 
   3  11   2      153.31      167.54      2.48 o 
   4  11   2       66.08       78.53      2.74 o 
   5  11   2        8.24       12.07      2.97 o 
   6  11   2        4.71        4.54      2.77 o 
   7  11   2        1.06       -0.42      2.38 o 
   8  11   2        0.11        1.14      2.35 o 
   9  11   2        2.72        0.00      2.12 o 
  10  11   2        1.88        5.35      2.32 o 
  11  11   2        8.77       11.58      2.64 o 
  12  11   2        4.78        9.89      2.68 o 
  -3  12   2        6.23        6.84      1.97 o 
  -2  12   2        5.32        5.70      1.12 o 
  -1  12   2        6.66        6.80      1.30 o 
   0  12   2        5.42        3.17      1.00 o 
   1  12   2        5.98        3.47      1.02 o 
   2  12   2       38.15       40.30      1.50 o 
   3  12   2       11.95       15.77      1.25 o 
   4  12   2       17.37       20.42      2.15 o 
   5  12   2        9.05       11.09      3.30 o 
   6  12   2        1.96        0.36      2.55 o 
   7  12   2       61.20       53.09      5.16 o 
   8  12   2       14.29       15.99      3.92 o 
   9  12   2        2.58        7.08      2.77 o 
  10  12   2        8.66        1.21      2.68 o 
  11  12   2        0.02       -3.56      2.35 o 
  -2  13   2        8.19        7.08      1.41 o 
  -1  13   2       41.48       43.13      2.76 o 
   0  13   2       13.85       10.60      1.30 o 
   1  13   2        0.03       -1.69      0.95 o 
   2  13   2        2.65        0.93      0.95 o 
   3  13   2       14.43       12.56      1.25 o 
   4  13   2       12.49        9.10      1.14 o 
   5  13   2        4.98        4.08      1.65 o 
   6  13   2        0.08       -0.72      3.00 o 
   7  13   2        6.79       10.44      3.79 o 
   8  13   2        7.13        9.46      3.52 o 
   9  13   2        0.03        2.28      2.94 o 
  10  13   2       24.02       29.24      4.18 o 
   0  14   2        3.90        4.72      1.30 o 
   1  14   2        2.23        0.14      1.06 o 
   2  14   2        2.85        1.03      1.28 o 
   3  14   2       12.52        8.00      1.87 o 
   4  14   2        0.05       -0.02      0.98 o 
   5  14   2        0.60        4.04      1.62 o 
   6  14   2        0.25        3.46      3.43 o 
   7  14   2       11.62       16.74      4.21 o 
   8  14   2       37.11       43.30      5.55 o 
   9  14   2        1.89       -1.14      3.26 o 
   2  15   2        0.08       -0.69      1.20 o 
   3  15   2        0.49       -1.04      1.30 o 
   4  15   2        2.95        1.34      1.21 o 
   5  15   2        0.33       -1.60      1.60 o 
   6  15   2        1.35        4.30      2.62 o 
   7  15   2       10.55       11.42      3.02 o 
   8  15   2        8.80        7.84      6.28 o 
  -5 -15   3        0.19        3.94      2.24 o 
  -8 -14   3        1.61        1.79      3.33 o 
  -7 -14   3       11.62        9.79      3.88 o 
  -6 -14   3        2.83        4.63      3.39 o 
  -5 -14   3        1.87        1.06      2.89 o 
  -4 -14   3        3.05        3.57      1.46 o 
  -3 -14   3        9.22       12.82      1.67 o 
  -2 -14   3        1.91        3.93      1.17 o 
  -1 -14   3       10.96        8.08      1.50 o 
 -10 -13   3        2.25        0.85      2.71 o 
  -9 -13   3        2.66        1.04      2.68 o 
  -8 -13   3        3.57        0.78      2.61 o 
  -7 -13   3        0.94        1.60      2.87 o 
  -6 -13   3       38.85       41.02      4.96 o 
  -5 -13   3        0.20        1.90      2.28 o 
  -4 -13   3        1.24        0.41      1.02 o 
  -3 -13   3        0.05        2.22      1.11 o 
  -2 -13   3       57.08       61.04      2.87 o 
  -1 -13   3       40.95       39.04      2.82 o 
   0 -13   3        9.86        6.46      1.43 o 
   1 -13   3        6.21        8.00      1.35 o 
 -11 -12   3        0.07       -1.86      2.15 o 
 -10 -12   3        0.16        1.66      2.55 o 
  -9 -12   3        2.30        0.75      2.35 o 
  -8 -12   3        6.11        6.53      3.03 o 
  -7 -12   3       15.24       14.52      3.49 o 
  -6 -12   3        6.52        8.29      3.10 o 
  -5 -12   3       10.14        7.50      3.03 o 
  -4 -12   3        2.69        2.25      1.19 o 
  -3 -12   3        3.05        2.35      1.06 o 
  -2 -12   3       30.37       24.56      1.47 o 
  -1 -12   3       26.27       30.73      3.25 o 
   0 -12   3        0.23       -0.16      0.98 o 
   1 -12   3        3.69        4.87      1.14 o 
   2 -12   3        0.00       -0.13      0.94 o 
 -11 -11   3        3.30        7.47      2.41 o 
 -10 -11   3       51.13       49.30      4.34 o 
  -9 -11   3       10.36       12.63      2.71 o 
  -8 -11   3       34.72       37.79      3.95 o 
  -7 -11   3        2.80        6.53      2.55 o 
  -6 -11   3       13.81       11.49      3.07 o 
  -5 -11   3       68.96       72.83      5.42 o 
  -4 -11   3       29.81       32.37      1.59 o 
  -3 -11   3       39.22       39.62      1.28 o 
  -2 -11   3        0.21       -0.26      0.85 o 
  -1 -11   3       63.68       68.27      2.28 o 
   0 -11   3        6.22        3.65      1.04 o 
   1 -11   3       18.13       16.82      1.80 o 
   2 -11   3        3.40        3.31      0.96 o 
   3 -11   3        0.04        1.12      1.17 o 
   4 -11   3        5.19        5.38      2.74 o 
 -12 -10   3        1.34        4.21      2.09 o 
 -11 -10   3        3.99        4.24      2.22 o 
 -10 -10   3        6.94        4.80      2.06 o 
  -9 -10   3        0.37        2.97      2.06 o 
  -8 -10   3       16.71       10.51      2.41 o 
  -7 -10   3        1.98        1.47      1.99 o 
  -6 -10   3       54.43       72.18      4.73 o 
  -5 -10   3       64.23       65.06      4.73 o 
  -4 -10   3        4.92        6.34      0.84 o 
  -3 -10   3        1.52        0.88      0.56 o 
  -2 -10   3        0.21       -0.14      0.61 o 
  -1 -10   3      259.53      247.01      3.30 o 
   0 -10   3      102.82      100.60      2.98 o 
   1 -10   3        2.00        0.47      0.87 o 
   2 -10   3        1.44        1.01      0.82 o 
   3 -10   3        0.05       -0.65      0.78 o 
   4 -10   3       26.23       38.32      3.59 o 
   5 -10   3        0.63        3.96      2.14 o 
 -12  -9   3        0.08       -1.66      1.73 o 
 -11  -9   3        7.91        5.19      1.96 o 
 -10  -9   3        2.87        5.81      1.86 o 
  -9  -9   3        9.81       12.82      2.35 o 
  -8  -9   3       18.31       12.02      1.77 o 
  -7  -9   3       28.24       30.11      3.75 o 
  -6  -9   3       24.16       22.91      2.94 o 
  -5  -9   3        2.72        4.27      1.99 o 
  -4  -9   3       12.91       15.40      0.79 o 
  -3  -9   3        8.69        8.85      0.64 o 
  -2  -9   3      236.76      248.10      3.22 o 
  -1  -9   3      568.12      543.03      5.47 o 
   0  -9   3       23.48       18.68      1.13 o 
   1  -9   3       42.61       43.58      1.47 o 
   2  -9   3       45.53       45.88      1.48 o 
   3  -9   3        0.59        1.08      0.67 o 
   4  -9   3        9.65        7.99      1.91 o 
   5  -9   3       14.66       17.38      2.71 o 
   6  -9   3        3.52       -1.27      3.52 o 
 -12  -8   3       31.17       30.84      2.68 o 
 -11  -8   3        3.79        4.11      1.63 o 
 -10  -8   3        1.40        1.24      1.53 o 
  -9  -8   3      198.13      186.49      7.42 o 
  -8  -8   3       11.57        8.95      1.79 o 
  -7  -8   3       55.27       55.60      2.63 o 
  -6  -8   3       31.26       25.28      2.41 o 
  -5  -8   3       16.34       14.05      1.63 o 
  -4  -8   3        8.05        7.07      1.13 o 
  -3  -8   3       31.27       37.50      1.28 o 
  -2  -8   3      159.13      156.18      2.13 o 
  -1  -8   3      524.75      514.59      4.48 o 
   0  -8   3      751.07      744.91      6.15 o 
   1  -8   3        0.86        2.31      0.61 o 
   2  -8   3        3.73        3.77      0.70 o 
   3  -8   3       76.54       72.06      1.68 o 
   4  -8   3       14.15       14.41      2.00 o 
   5  -8   3       84.92       85.75      3.96 o 
   6  -8   3       32.87       30.12      5.09 o 
   7  -8   3        2.37        2.48      3.88 o 
 -12  -7   3        0.48        1.27      1.34 o 
 -11  -7   3       25.01       25.19      2.28 o 
 -10  -7   3       12.81        9.43      1.66 o 
  -9  -7   3        9.89        7.68      1.17 o 
  -8  -7   3      328.45      345.08      6.80 o 
  -7  -7   3       46.64       55.09      2.40 o 
  -6  -7   3      182.84      173.99      4.91 o 
  -5  -7   3      625.91      639.62      9.58 o 
  -4  -7   3        3.28       10.75      0.79 o 
  -3  -7   3        8.21        9.81      0.56 o 
  -2  -7   3       48.49       42.28      0.86 o 
  -1  -7   3       22.92       25.00      0.84 o 
   0  -7   3      536.08      498.13      4.42 o 
   1  -7   3      352.33      335.11      3.32 o 
   2  -7   3        0.21        0.99      0.52 o 
   3  -7   3       49.30       50.01      1.25 o 
   4  -7   3        3.92        4.11      1.21 o 
   5  -7   3       25.21       26.98      2.11 o 
   6  -7   3      142.11      148.73      7.93 o 
   7  -7   3        6.77        4.57      3.33 o 
  -9  -6   3       58.55       57.27      2.39 o 
  -8  -6   3      752.72      758.35     13.64 o 
  -7  -6   3      196.57      177.86      3.53 o 
  -6  -6   3        0.60        0.78      0.70 o 
  -5  -6   3      174.16      173.87      2.67 o 
  -4  -6   3       16.36       15.19      0.87 o 
  -3  -6   3      268.51      209.72      2.30 o 
  -2  -6   3        1.02        0.47      0.32 o 
  -1  -6   3       99.52      104.96      1.34 o 
   0  -6   3     1306.74     1320.54     10.61 o 
   1  -6   3       66.61       66.79      1.21 o 
   2  -6   3       70.12       66.14      1.30 o 
   3  -6   3        8.37        6.70      0.59 o 
   4  -6   3      217.35      206.05      3.32 o 
   5  -6   3       85.81       93.59      3.57 o 
   6  -6   3      164.51      151.47      7.70 o 
   7  -6   3      112.37      116.55      7.08 o 
   8  -6   3        1.08        3.88      3.17 o 
 -10  -5   3        3.66        5.64      2.55 o 
  -9  -5   3       53.52       39.71      4.57 o 
  -8  -5   3      559.93      538.83     11.67 o 
  -7  -5   3      804.45      761.18      9.10 o 
  -6  -5   3      120.07      122.88      2.81 o 
  -5  -5   3       86.45      103.30      2.17 o 
  -4  -5   3      235.21      231.58      3.12 o 
  -3  -5   3        0.87        4.55      0.69 o 
  -2  -5   3       72.05       82.96      1.09 o 
  -1  -5   3     1147.49      979.16      6.60 o 
   0  -5   3        5.27        3.42      0.49 o 
   1  -5   3       18.09       20.63      0.72 o 
   2  -5   3      323.17      323.87      3.04 o 
   3  -5   3        3.83        4.19      0.51 o 
   4  -5   3      140.82      159.43      2.70 o 
   5  -5   3      182.53      185.97     10.30 o 
   6  -5   3      177.75      178.01      5.02 o 
   7  -5   3       92.70       90.84      5.97 o 
   8  -5   3        0.09        2.64      2.90 o 
   9  -5   3        5.05        3.36      3.33 o 
 -12  -4   3        1.41        1.50      1.63 o 
 -11  -4   3       48.77       52.44      2.64 o 
 -10  -4   3       36.88       37.62      4.50 o 
  -9  -4   3       69.96       68.22      3.97 o 
  -8  -4   3      302.04      315.87     12.48 o 
  -7  -4   3      237.59      201.94      5.81 o 
  -6  -4   3        0.84        3.82      0.65 o 
  -5  -4   3       10.27       11.19      0.64 o 
  -4  -4   3      123.65      111.14      1.85 o 
  -3  -4   3       11.43       12.84      0.71 o 
  -2  -4   3     2151.82     2117.89     15.62 o 
  -1  -4   3     1177.48     1216.84      9.32 o 
   0  -4   3     1410.81     1255.66      8.63 o 
   1  -4   3      741.42      799.57      5.57 o 
   2  -4   3      159.91      174.77      1.81 o 
   3  -4   3        1.64        2.33      0.45 o 
   4  -4   3       15.13       18.72      0.97 o 
   5  -4   3        3.17        4.37      1.13 o 
   6  -4   3      361.79      381.31      7.60 o 
   7  -4   3       68.02       61.90      4.86 o 
   8  -4   3       68.33       72.99      5.29 o 
   9  -4   3        7.29        9.50      3.26 o 
 -12  -3   3       28.25       31.29      3.00 o 
 -11  -3   3        0.54        0.26      1.57 o 
 -10  -3   3        1.87        2.28      1.18 o 
  -9  -3   3        6.14        9.87      2.41 o 
  -8  -3   3       84.79       81.77      3.99 o 
  -7  -3   3      428.53      409.46      9.41 o 
  -6  -3   3       36.06       43.01      1.95 o 
  -5  -3   3        4.06        2.20      0.44 o 
  -4  -3   3       90.64       91.55      1.77 o 
  -3  -3   3      558.71      509.23      5.62 o 
  -2  -3   3       52.49       54.21      1.11 o 
  -1  -3   3      407.52      358.36      2.68 o 
   0  -3   3     2822.32     2910.16     18.95 o 
   1  -3   3      965.99      955.56      7.07 o 
   2  -3   3      600.95      668.79      5.80 o 
   3  -3   3        0.17        0.65      0.37 o 
   4  -3   3        9.09       14.92      1.13 o 
   5  -3   3      100.46      112.73      2.91 o 
   6  -3   3      164.81      165.96      3.89 o 
   7  -3   3       11.22       11.74      1.69 o 
   8  -3   3       12.30       12.63      2.87 o 
   9  -3   3        3.52        1.60      2.51 o 
  10  -3   3        1.29        0.75      2.71 o 
 -12  -2   3        0.07       -0.65      1.89 o 
 -11  -2   3        0.30        2.35      1.89 o 
 -10  -2   3        0.07        2.06      1.57 o 
  -9  -2   3        5.09        5.09      1.11 o 
  -8  -2   3        0.28        0.14      0.61 o 
  -7  -2   3      141.69      131.49      2.83 o 
  -6  -2   3       68.45       72.34      3.18 o 
  -5  -2   3       57.94       73.42      2.38 o 
  -4  -2   3        7.76       12.34      1.12 o 
  -3  -2   3      267.33      275.96      3.93 o 
  -2  -2   3      821.91      866.96     12.48 o 
  -1  -2   3      117.68      120.58      1.23 o 
   0  -2   3      227.53      275.28      2.29 o 
   1  -2   3       47.20       27.83      0.75 o 
   2  -2   3       12.02        4.59      0.34 o 
   3  -2   3      531.22      582.30      7.91 o 
   4  -2   3       22.67       22.98      1.09 o 
   5  -2   3      294.23      267.29      4.63 o 
   6  -2   3        2.56        4.02      1.01 o 
   7  -2   3        2.92        0.78      1.11 o 
   8  -2   3       10.25        7.39      2.71 o 
   9  -2   3       37.01       38.83      3.65 o 
  10  -2   3        7.44        7.80      2.58 o 
 -12  -1   3        7.49        7.83      2.55 o 
 -11  -1   3       11.84       17.75      2.64 o 
 -10  -1   3        1.56       -0.95      1.63 o 
  -9  -1   3       29.72       34.86      2.40 o 
  -8  -1   3      136.66      132.36      3.50 o 
  -7  -1   3        1.62        1.80      0.63 o 
  -6  -1   3        9.14       12.16      0.75 o 
  -5  -1   3      577.09      618.36      6.33 o 
  -4  -1   3       19.83       31.95      1.24 o 
  -3  -1   3        1.46        0.36      0.66 o 
  -2  -1   3     1050.41     1037.58     12.64 o 
  -1  -1   3     9443.60     9578.37     91.76 o 
   0  -1   3      715.78      821.79      6.19 o 
   1  -1   3      299.91      215.05      1.93 o 
   2  -1   3       21.47       18.39      0.92 o 
   3  -1   3      222.15      270.88      3.92 o 
   4  -1   3      164.73      182.87      2.94 o 
   5  -1   3      221.64      247.24      3.55 o 
   6  -1   3      149.91      120.57      3.16 o 
   7  -1   3        0.53        0.36      0.95 o 
   8  -1   3      128.52      126.02      4.45 o 
   9  -1   3       26.26       21.45      2.44 o 
  10  -1   3        4.23        2.84      2.25 o 
  11  -1   3        3.83        2.77      2.48 o 
 -11   0   3        6.62        7.96      2.61 o 
 -10   0   3        0.00        2.74      2.02 o 
  -9   0   3       28.94       29.17      3.00 o 
  -8   0   3       21.08       22.56      1.82 o 
  -7   0   3       28.57       32.66      1.84 o 
  -6   0   3       17.53       25.44      1.62 o 
  -5   0   3      171.36      157.84      3.38 o 
  -4   0   3      387.93      390.01      4.70 o 
  -3   0   3      264.63      239.86      3.07 o 
  -2   0   3     1049.16      945.77      9.32 o 
  -1   0   3      430.83      392.55      3.54 o 
   0   0   3     3344.50     3562.82     32.47 o 
   1   0   3        7.34        2.37      0.30 o 
   2   0   3        7.15       17.35      0.75 o 
   3   0   3      118.00      105.49      1.74 o 
   4   0   3      141.60      164.22      2.52 o 
   5   0   3      121.75      123.28      2.21 o 
   6   0   3        4.78        4.59      0.65 o 
   7   0   3        5.53       10.09      1.22 o 
   8   0   3        2.59        2.43      1.12 o 
   9   0   3       62.82       59.10      6.15 o 
  10   0   3        0.95        1.86      1.83 o 
  11   0   3       11.52        8.03      2.41 o 
 -11   1   3        0.46        1.01      2.51 o 
 -10   1   3        8.64       10.05      2.64 o 
  -9   1   3        1.26       -3.59      1.79 o 
  -8   1   3        0.01       -0.31      1.22 o 
  -7   1   3       58.09       54.72      2.45 o 
  -6   1   3      321.48      315.55      6.00 o 
  -5   1   3       66.35       52.73      1.66 o 
  -4   1   3        1.25        1.40      0.83 o 
  -3   1   3      285.53      275.19      3.17 o 
  -2   1   3       27.43       26.62      0.62 o 
  -1   1   3      615.84      639.88      5.60 o 
   0   1   3     2558.04     2573.33     18.14 o 
   1   1   3     7522.11     7213.12     60.36 o 
   2   1   3     1902.71     2059.98     17.91 o 
   3   1   3       40.34       38.73      1.95 o 
   4   1   3      355.72      389.41      4.69 o 
   5   1   3      268.76      286.62      4.56 o 
   6   1   3       75.49       94.62      1.80 o 
   7   1   3        3.57        7.00      0.93 o 
   8   1   3       99.90       91.25      2.74 o 
   9   1   3       82.58       83.53      2.94 o 
  10   1   3       12.33       14.94      1.98 o 
  11   1   3        0.26        0.88      1.76 o 
  12   1   3        4.56        5.32      2.28 o 
 -10   2   3       10.25        8.52      2.77 o 
  -9   2   3       40.46       41.11      4.11 o 
  -8   2   3        1.63        1.57      2.12 o 
  -7   2   3       91.49       93.04      3.30 o 
  -6   2   3        5.50        6.24      1.50 o 
  -5   2   3        0.56       -0.75      0.64 o 
  -4   2   3      107.87       79.25      1.86 o 
  -3   2   3      513.87      595.68      6.09 o 
  -2   2   3       91.53       83.32      1.17 o 
  -1   2   3      225.97      164.35      1.67 o 
   0   2   3      764.82      778.34      5.79 o 
   1   2   3      682.04      845.02      6.62 o 
   2   2   3     1612.52     1613.18     22.69 o 
   3   2   3     2349.86     2197.65     26.87 o 
   4   2   3       38.24       54.88      2.71 o 
   5   2   3       10.28        1.73      1.13 o 
   6   2   3       75.76       83.42      3.13 o 
   7   2   3       10.59       21.53      2.04 o 
   8   2   3        0.50       -0.32      1.23 o 
   9   2   3       66.94       57.85      3.09 o 
  10   2   3        9.98        8.38      1.53 o 
  11   2   3        3.92        7.31      1.83 o 
  12   2   3        2.27        6.10      2.09 o 
 -10   3   3        4.65        5.45      3.00 o 
  -9   3   3       21.20       23.00      3.59 o 
  -8   3   3       13.12       13.57      2.74 o 
  -7   3   3        3.35        4.81      1.51 o 
  -6   3   3       26.81       30.75      2.09 o 
  -5   3   3       81.47      104.48      3.19 o 
  -4   3   3       20.08       18.31      0.92 o 
  -3   3   3        0.02       -0.28      0.41 o 
  -2   3   3     1182.92     1305.55      9.74 o 
  -1   3   3      580.44      654.09      4.89 o 
   0   3   3        3.35       -0.78      0.39 o 
   1   3   3       49.80       37.95      1.05 o 
   2   3   3     3036.75     3205.39     32.52 o 
   3   3   3       76.39       55.62      1.78 o 
   4   3   3       80.60      104.12      3.98 o 
   5   3   3     1935.05     2171.84     49.24 o 
   6   3   3       73.12       68.00      3.85 o 
   7   3   3        7.15        7.69      1.49 o 
   8   3   3        6.82        6.00      1.60 o 
   9   3   3       14.63       10.44      2.05 o 
  10   3   3       66.81       58.07      5.95 o 
  11   3   3        1.54        2.94      1.53 o 
  12   3   3       14.38       17.36      2.19 o 
 -10   4   3       22.66       24.11      4.21 o 
  -9   4   3       20.31       16.74      3.49 o 
  -8   4   3        8.45        4.14      2.90 o 
  -7   4   3       24.67       27.18      3.65 o 
  -6   4   3        0.36        0.18      1.31 o 
  -5   4   3      164.59      180.45      4.59 o 
  -4   4   3      235.64      256.47      4.44 o 
  -3   4   3        8.40        9.10      2.02 o 
  -2   4   3      714.08      719.57      5.54 o 
  -1   4   3      261.24      227.12      2.18 o 
   0   4   3       81.94       88.62      1.30 o 
   1   4   3      350.15      278.04      2.22 o 
   2   4   3        0.01        3.93      0.29 o 
   3   4   3       75.60       67.17      1.41 o 
   4   4   3     1191.22     1266.45     18.70 o 
   5   4   3     1261.97     1241.27     29.33 o 
   6   4   3      160.82      138.45      5.71 o 
   7   4   3        1.06        2.71      1.63 o 
   8   4   3        6.16        5.35      1.44 o 
   9   4   3       81.59       48.93      3.20 o 
  10   4   3       58.78       51.31      3.73 o 
  -9   5   3        8.55       11.06      3.56 o 
  -8   5   3       36.54       26.30      4.11 o 
  -7   5   3       89.05       85.52      5.81 o 
  -6   5   3        9.95        8.21      4.57 o 
  -5   5   3        1.41        2.15      1.41 o 
  -4   5   3       72.60       69.44      2.23 o 
  -3   5   3        6.30        6.62      1.06 o 
  -2   5   3       62.57       76.85      1.25 o 
  -1   5   3      120.92      133.69      1.63 o 
   0   5   3      109.76      104.96      1.32 o 
   1   5   3        0.65        0.97      0.32 o 
   2   5   3     1074.44     1073.68      7.32 o 
   3   5   3       22.05       17.71      0.76 o 
   4   5   3      288.63      294.24      4.50 o 
   5   5   3      266.45      275.75      7.70 o 
   6   5   3       31.20       36.25      2.97 o 
   7   5   3      113.21       97.43      5.16 o 
   8   5   3        7.92        7.51      1.56 o 
   9   5   3       35.35       28.71      2.57 o 
  10   5   3      139.78      156.23      8.42 o 
  -8   6   3        0.08       -0.98      3.13 o 
  -7   6   3       57.07       76.88      6.00 o 
  -6   6   3        8.77        9.40      3.03 o 
  -5   6   3       43.35       34.36      4.18 o 
  -4   6   3       10.27        9.33      1.15 o 
  -3   6   3        1.33        1.53      0.68 o 
  -2   6   3       27.59       24.22      0.81 o 
  -1   6   3      382.37      417.33      3.75 o 
   0   6   3      420.86      428.46      3.69 o 
   1   6   3       13.58       22.49      0.71 o 
   2   6   3        5.05        8.34      0.41 o 
   3   6   3     2740.71     2722.21     19.62 o 
   4   6   3     1376.50     1453.22     15.81 o 
   5   6   3       38.13       47.99      1.65 o 
   6   6   3      155.80      176.48      4.63 o 
   7   6   3      130.62      137.48      2.51 o 
   8   6   3        4.02        2.80      1.58 o 
   9   6   3      131.24      116.67      4.63 o 
  10   6   3       18.51       19.90      3.52 o 
  11   6   3        0.87        0.98      2.77 o 
  -8   7   3       22.61       29.07      4.83 o 
  -7   7   3        1.25        4.27      3.30 o 
  -6   7   3      126.93      117.40      7.08 o 
  -5   7   3        0.30       -2.28      2.22 o 
  -4   7   3        3.92        1.40      1.16 o 
  -3   7   3        1.71        1.68      0.61 o 
  -2   7   3        0.00       -0.55      0.47 o 
  -1   7   3        3.33        5.40      0.54 o 
   0   7   3      275.84      305.70      3.01 o 
   1   7   3      423.72      367.89      3.19 o 
   2   7   3      113.04      118.20      1.38 o 
   3   7   3      101.56       96.15      1.28 o 
   4   7   3       62.29       69.24      1.40 o 
   5   7   3      231.24      227.14      3.55 o 
   6   7   3      311.47      322.60      5.26 o 
   7   7   3        0.01        1.23      0.93 o 
   8   7   3       55.08       59.30      1.94 o 
   9   7   3        0.01        1.16      1.38 o 
  -7   8   3        4.37       10.21      3.95 o 
  -6   8   3       65.83       63.60      6.04 o 
  -5   8   3        0.29       -1.09      1.53 o 
  -4   8   3       56.93       54.34      3.13 o 
  -3   8   3        1.46        0.58      0.67 o 
  -2   8   3       43.70       39.45      1.26 o 
  -1   8   3       35.86       35.92      1.38 o 
   0   8   3      140.42      144.83      2.06 o 
   1   8   3       96.25       92.49      1.77 o 
   2   8   3      115.82      134.75      1.67 o 
   3   8   3      224.73      229.52      2.55 o 
   4   8   3       32.24       27.82      1.07 o 
   5   8   3        7.51        7.15      0.97 o 
   6   8   3       25.66       31.97      1.87 o 
   7   8   3       26.33       24.02      2.58 o 
   8   8   3       17.48       16.58      1.85 o 
   9   8   3        2.04        2.55      1.84 o 
  10   8   3       34.74       29.95      2.35 o 
  -6   9   3        3.47        2.77      3.85 o 
  -5   9   3        0.85        0.53      2.48 o 
  -4   9   3        0.42        2.05      1.67 o 
  -3   9   3       18.61       14.50      1.30 o 
  -2   9   3       25.82       25.47      1.34 o 
  -1   9   3       12.43        8.19      1.07 o 
   0   9   3        0.00       -1.05      0.52 o 
   1   9   3       24.62       19.45      0.88 o 
   2   9   3      185.88      184.34      2.32 o 
   3   9   3       27.74       26.28      0.72 o 
   4   9   3        2.16        1.30      0.66 o 
   5   9   3      312.38      286.02      6.51 o 
   6   9   3       65.76       64.18      4.14 o 
   7   9   3        0.71       -0.07      1.79 o 
   8   9   3      170.35      155.22      6.36 o 
   9   9   3       39.69       48.94      3.52 o 
  10   9   3       10.38       11.19      2.19 o 
  11   9   3        0.21        1.34      1.76 o 
  12   9   3        0.33        2.45      1.66 o 
  -5  10   3       11.77       11.01      2.43 o 
  -4  10   3        3.43        7.02      2.19 o 
  -3  10   3        0.54        2.35      0.92 o 
  -2  10   3       27.80       28.55      1.74 o 
  -1  10   3       28.11       34.51      1.51 o 
   0  10   3       14.48       15.27      1.05 o 
   1  10   3       88.68       82.65      1.76 o 
   2  10   3      116.35      132.85      2.11 o 
   3  10   3        0.18       -1.49      0.74 o 
   4  10   3        4.26        2.49      0.62 o 
   5  10   3        3.43        0.39      2.12 o 
   6  10   3       58.22       40.89      3.88 o 
   7  10   3      503.24      475.19     13.87 o 
   8  10   3       35.59       28.16      3.62 o 
   9  10   3        0.26        0.91      2.06 o 
  10  10   3        0.22       -0.69      1.93 o 
  11  10   3        0.00       -1.93      1.76 o 
  12  10   3       43.47       43.04      3.46 o 
  -4  11   3        1.75       -3.39      2.25 o 
  -3  11   3        1.67        3.19      1.69 o 
  -2  11   3        0.44        1.72      1.17 o 
  -1  11   3       17.81       16.16      1.34 o 
   0  11   3        0.15       -0.73      0.79 o 
   1  11   3        2.81        3.16      0.79 o 
   2  11   3        0.75        1.66      0.73 o 
   3  11   3        6.32        4.78      0.78 o 
   4  11   3        1.85       -0.16      1.26 o 
   5  11   3        0.20       -0.52      2.06 o 
   6  11   3        8.04       13.02      3.23 o 
   7  11   3        1.82        2.94      2.55 o 
   8  11   3       32.43       35.53      4.08 o 
   9  11   3        0.25        0.75      2.25 o 
  10  11   3        7.90        7.93      2.61 o 
  11  11   3        3.77       10.83      2.68 o 
  12  11   3        0.30        1.79      2.22 o 
  -3  12   3        0.00        0.51      1.68 o 
  -2  12   3        0.05        0.71      1.14 o 
  -1  12   3       34.72       34.14      2.15 o 
   0  12   3        1.72        0.10      0.90 o 
   1  12   3        1.16       -0.41      0.89 o 
   2  12   3        9.72        9.45      1.01 o 
   3  12   3      234.80      227.76      3.11 o 
   4  12   3        6.03        8.81      1.53 o 
   5  12   3        2.77        0.65      2.64 o 
   6  12   3        2.27       -0.85      2.58 o 
   7  12   3       43.81       53.94      5.19 o 
   8  12   3      319.83      336.58     12.01 o 
   9  12   3       26.48       24.15      3.69 o 
  10  12   3        0.09       -2.35      2.38 o 
  11  12   3        6.53        6.00      2.68 o 
  -2  13   3        3.91        3.33      1.32 o 
  -1  13   3        0.11        0.31      1.07 o 
   0  13   3        1.14        0.09      1.01 o 
   1  13   3        2.42       -1.82      0.91 o 
   2  13   3        4.81        3.20      1.00 o 
   3  13   3        5.83        5.33      1.08 o 
   4  13   3       10.36       10.02      1.24 o 
   5  13   3        0.01        1.08      1.47 o 
   6  13   3        1.86        5.32      3.26 o 
   7  13   3       58.50       65.13      5.71 o 
   8  13   3        9.52       14.88      3.98 o 
   9  13   3       55.99       61.12      5.64 o 
  10  13   3        7.99        3.13      3.20 o 
   0  14   3        3.46        5.66      1.31 o 
   1  14   3        4.20        4.91      1.40 o 
   2  14   3        0.33       -1.43      0.94 o 
   3  14   3       12.01        9.88      1.49 o 
   4  14   3       22.01       22.41      1.56 o 
   5  14   3        0.15       -1.07      1.59 o 
   6  14   3        4.89        9.56      3.92 o 
   7  14   3        3.61        7.11      3.69 o 
   8  14   3       79.66       85.00      6.95 o 
   9  14   3       51.87       67.64      6.26 o 
  10  14   3        1.88        3.39      3.36 o 
   2  15   3        0.03       -1.49      1.02 o 
   3  15   3        2.22        2.52      1.34 o 
   4  15   3        6.05        3.62      1.28 o 
   5  15   3        0.44        0.69      1.68 o 
   6  15   3        0.49        2.40      2.49 o 
   7  15   3       41.35       51.39      6.23 o 
   8  15   3       53.14       69.08      7.05 o 
  -8 -14   4        2.92        1.70      3.23 o 
  -7 -14   4        6.95        1.47      3.46 o 
  -6 -14   4        0.11        0.29      3.39 o 
  -5 -14   4        1.22        3.01      2.35 o 
  -4 -14   4        5.17        5.88      1.78 o 
  -3 -14   4        6.68        7.50      1.53 o 
  -2 -14   4       87.65       89.82      2.58 o 
  -9 -13   4        1.09        2.81      2.87 o 
  -8 -13   4        1.66        2.38      3.00 o 
  -7 -13   4        4.12        8.29      3.30 o 
  -6 -13   4        0.29        0.03      2.87 o 
  -5 -13   4       15.61       15.63      2.40 o 
  -4 -13   4        2.75        3.02      1.08 o 
  -3 -13   4        4.20        5.04      1.65 o 
  -2 -13   4       40.96       46.01      1.91 o 
  -1 -13   4        0.06        2.25      1.20 o 
   0 -13   4       19.00       21.72      1.69 o 
   1 -13   4        4.49        4.80      1.25 o 
 -10 -12   4       12.32        8.97      3.07 o 
  -9 -12   4        2.46        3.59      2.74 o 
  -8 -12   4        0.78       -1.53      2.48 o 
  -7 -12   4        2.65        3.49      2.77 o 
  -6 -12   4       17.02       22.22      3.95 o 
  -5 -12   4        7.35        8.48      3.20 o 
  -4 -12   4       13.27       17.19      1.39 o 
  -3 -12   4        1.26        1.39      1.59 o 
  -2 -12   4       85.00       87.58      3.81 o 
  -1 -12   4      394.07      403.28      7.12 o 
   0 -12   4        2.78        3.89      1.12 o 
   1 -12   4        2.45        3.36      1.12 o 
   2 -12   4        0.13        1.33      0.95 o 
 -11 -11   4        4.53        4.99      2.61 o 
 -10 -11   4       12.98       17.88      3.17 o 
  -9 -11   4        0.36        1.63      2.22 o 
  -8 -11   4        3.77        2.58      2.51 o 
  -7 -11   4        8.26        6.46      2.61 o 
  -6 -11   4       29.10       35.76      4.11 o 
  -5 -11   4        1.58       -3.13      2.35 o 
  -4 -11   4        0.09        0.90      0.85 o 
  -3 -11   4        0.12        0.40      0.63 o 
  -2 -11   4       32.65       32.09      1.43 o 
  -1 -11   4        3.13        1.36      0.99 o 
   0 -11   4        9.33       11.43      1.26 o 
   1 -11   4       10.89       11.71      1.25 o 
   2 -11   4        0.50        0.76      0.90 o 
   3 -11   4        4.75        4.78      1.36 o 
 -11 -10   4        2.71        1.63      2.12 o 
 -10 -10   4        5.09        6.53      2.28 o 
  -9 -10   4       41.74       40.23      3.75 o 
  -8 -10   4       14.80       13.97      2.81 o 
  -7 -10   4        1.71        2.06      2.19 o 
  -6 -10   4       20.00       16.77      3.00 o 
  -5 -10   4       20.20        9.50      2.74 o 
  -4 -10   4        1.43        1.38      1.03 o 
  -3 -10   4       40.92       44.09      1.27 o 
  -2 -10   4        4.18        1.37      0.67 o 
  -1 -10   4       28.02       26.52      1.45 o 
   0 -10   4      233.72      227.44      4.66 o 
   1 -10   4       59.49       63.32      3.19 o 
   2 -10   4        0.85        0.12      0.82 o 
   3 -10   4       19.97       20.06      1.26 o 
   4 -10   4        3.67        1.86      2.32 o 
   5 -10   4        9.47       11.37      2.43 o 
 -12  -9   4       20.93       19.41      2.64 o 
 -11  -9   4        3.51        5.12      1.96 o 
 -10  -9   4        4.50        5.68      2.06 o 
  -9  -9   4       20.54       16.61      2.61 o 
  -8  -9   4       18.69       20.03      2.74 o 
  -7  -9   4        3.02       -0.72      1.79 o 
  -6  -9   4       16.72       21.14      2.90 o 
  -5  -9   4      120.51      101.38      5.35 o 
  -4  -9   4       29.24       20.80      1.22 o 
  -3  -9   4        0.55        0.80      0.50 o 
  -2  -9   4        1.13        0.10      0.57 o 
  -1  -9   4       12.78       13.53      0.95 o 
   0  -9   4      382.04      383.50      4.67 o 
   1  -9   4       63.55       77.44      1.99 o 
   2  -9   4       22.48       19.18      1.20 o 
   3  -9   4        4.07        5.19      0.84 o 
   4  -9   4        6.06        5.33      1.16 o 
   5  -9   4       42.11       48.02      3.45 o 
   6  -9   4       11.31       20.69      4.86 o 
 -12  -8   4        5.95        9.17      2.02 o 
 -11  -8   4        8.28        3.10      1.79 o 
 -10  -8   4        1.57        0.62      1.63 o 
  -9  -8   4        7.08        4.47      1.76 o 
  -8  -8   4        1.74        1.47      1.63 o 
  -7  -8   4        1.55        0.33      1.63 o 
  -6  -8   4       42.87       41.93      3.43 o 
  -5  -8   4        3.10        5.16      1.89 o 
  -4  -8   4       58.66       60.57      2.86 o 
  -3  -8   4       87.57       79.42      2.02 o 
  -2  -8   4        0.41        0.77      0.50 o 
  -1  -8   4       30.10       30.06      0.99 o 
   0  -8   4        4.63        6.13      0.66 o 
   1  -8   4        7.39        8.67      0.96 o 
   2  -8   4       11.75        9.49      0.82 o 
   3  -8   4        7.28        4.87      0.78 o 
   4  -8   4       78.86       81.03      2.39 o 
   5  -8   4        3.14        3.00      1.79 o 
   6  -8   4        3.20       -0.20      3.46 o 
   7  -8   4        9.56       15.83      4.63 o 
 -12  -7   4        0.17        2.22      1.66 o 
 -11  -7   4        0.20        0.26      1.40 o 
 -10  -7   4       21.27       22.71      2.28 o 
  -9  -7   4        4.12        4.57      1.60 o 
  -8  -7   4       26.05       25.24      3.34 o 
  -7  -7   4      448.20      402.03     10.83 o 
  -6  -7   4        0.94        0.55      1.44 o 
  -5  -7   4       20.27       14.62      2.09 o 
  -4  -7   4      115.65      100.79      2.34 o 
  -3  -7   4      267.65      270.54      3.20 o 
  -2  -7   4       67.86       58.28      1.16 o 
  -1  -7   4      293.16      284.71      2.81 o 
   0  -7   4       20.70       25.64      0.95 o 
   1  -7   4      137.59      138.09      1.92 o 
   2  -7   4      112.34       91.91      1.65 o 
   3  -7   4        0.00        0.02      0.57 o 
   4  -7   4       78.61       89.25      2.47 o 
   5  -7   4       14.04       16.45      2.18 o 
   6  -7   4       30.13       42.68      4.99 o 
   7  -7   4        6.66       -1.11      3.30 o 
 -12  -6   4        4.27        7.57      1.76 o 
 -11  -6   4       14.73       23.82      2.32 o 
 -10  -6   4       80.55       85.42      3.59 o 
  -9  -6   4       15.81       15.76      1.71 o 
  -8  -6   4       43.81       44.65      2.46 o 
  -7  -6   4        8.33        5.40      1.35 o 
  -6  -6   4      179.32      185.63      5.97 o 
  -5  -6   4        0.02        1.04      1.53 o 
  -4  -6   4       23.64       22.10      0.98 o 
  -3  -6   4       48.30       62.58      1.10 o 
  -2  -6   4      409.00      483.34      3.82 o 
  -1  -6   4       40.15       31.93      0.78 o 
   0  -6   4      620.87      660.76      5.34 o 
   1  -6   4      252.97      252.39      2.64 o 
   2  -6   4      125.38      140.00      1.96 o 
   3  -6   4      204.08      200.88      2.46 o 
   4  -6   4       17.83       17.44      1.02 o 
   5  -6   4       25.18       21.42      2.15 o 
   6  -6   4       14.74       25.55      4.21 o 
   7  -6   4        2.85        2.81      3.03 o 
   8  -6   4       33.97       47.35      5.38 o 
 -12  -5   4        2.51        2.09      1.57 o 
 -11  -5   4       35.32       36.38      2.48 o 
 -10  -5   4       40.24       42.39      2.51 o 
  -9  -5   4       71.12       69.18      5.12 o 
  -8  -5   4       29.43       29.66      2.02 o 
  -7  -5   4       41.64       38.11      1.87 o 
  -6  -5   4       28.74       25.91      3.13 o 
  -5  -5   4        2.51        8.03      1.35 o 
  -4  -5   4      281.79      311.50      4.48 o 
  -3  -5   4      489.42      614.78      4.86 o 
  -2  -5   4      191.53      192.92      1.94 o 
  -1  -5   4       43.66       89.38      1.20 o 
   0  -5   4      470.85      537.74      4.25 o 
   1  -5   4     1010.39     1012.77      7.82 o 
   2  -5   4        0.16       -0.08      0.37 o 
   3  -5   4       30.82       22.82      0.80 o 
   4  -5   4        3.94        4.69      0.61 o 
   5  -5   4      374.33      397.18      7.77 o 
   6  -5   4        0.51        0.99      1.47 o 
   7  -5   4        8.26        6.79      3.03 o 
   8  -5   4       12.28       12.63      3.65 o 
   9  -5   4        1.37        3.88      3.30 o 
 -12  -4   4       19.01       25.03      2.74 o 
 -11  -4   4       12.79       12.07      1.96 o 
 -10  -4   4        0.00        1.93      1.24 o 
  -9  -4   4      322.78      344.28      8.48 o 
  -8  -4   4        8.83       10.89      1.38 o 
  -7  -4   4       34.79       36.47      1.93 o 
  -6  -4   4        2.12        2.84      0.62 o 
  -5  -4   4      393.99      372.69      5.48 o 
  -4  -4   4       95.86      111.89      2.32 o 
  -3  -4   4     2568.21     2861.81     42.95 o 
  -2  -4   4     3013.65     3115.71     21.92 o 
  -1  -4   4        9.82       15.05      0.51 o 
   0  -4   4       38.48       25.61      0.67 o 
   1  -4   4      537.36      591.86      4.54 o 
   2  -4   4      260.75      311.60      2.67 o 
   3  -4   4      126.82      129.79      1.71 o 
   4  -4   4      101.30      118.15      2.47 o 
   5  -4   4        0.16        0.36      0.94 o 
   6  -4   4       34.50       38.75      3.08 o 
   7  -4   4        2.07        2.97      2.61 o 
   8  -4   4        5.42        6.79      2.84 o 
   9  -4   4        9.63        8.32      3.33 o 
 -12  -3   4        3.28       10.18      2.38 o 
 -11  -3   4        1.01        4.47      1.73 o 
 -10  -3   4        5.21        4.80      1.66 o 
  -9  -3   4        0.00        0.88      0.95 o 
  -8  -3   4       59.94       66.19      1.76 o 
  -7  -3   4        3.36        3.75      1.24 o 
  -6  -3   4       83.13       78.12      1.70 o 
  -5  -3   4      496.20      486.88      6.13 o 
  -4  -3   4       64.09       64.98      1.63 o 
  -3  -3   4     2976.00     3142.28     36.55 o 
  -2  -3   4        3.93        4.57      0.36 o 
  -1  -3   4       72.33       50.22      0.76 o 
   0  -3   4      259.61      294.87      2.44 o 
   1  -3   4      246.41      300.25      2.69 o 
   2  -3   4      142.15      194.07      2.03 o 
   3  -3   4      412.96      383.13      4.26 o 
   4  -3   4      422.35      382.05      4.93 o 
   5  -3   4      130.64      119.94      3.04 o 
   6  -3   4       65.99       57.15      3.94 o 
   7  -3   4        7.59        5.15      2.02 o 
   8  -3   4       23.24       21.34      3.43 o 
   9  -3   4       20.54       27.21      3.75 o 
  10  -3   4        0.32        1.79      2.77 o 
 -12  -2   4        3.12        2.84      2.32 o 
 -11  -2   4        7.83       13.70      2.32 o 
 -10  -2   4        0.08       -0.95      1.53 o 
  -9  -2   4        0.78        1.64      1.19 o 
  -8  -2   4       12.65        9.39      1.67 o 
  -7  -2   4      265.06      254.38      3.92 o 
  -6  -2   4       14.10       16.21      0.87 o 
  -5  -2   4       56.76       60.09      1.95 o 
  -4  -2   4      317.45      296.35      4.05 o 
  -3  -2   4      633.44      649.99      7.11 o 
  -2  -2   4      372.30      329.53      3.58 o 
  -1  -2   4      807.99      814.00      5.99 o 
   0  -2   4     1111.91     1225.66      8.77 o 
   1  -2   4      788.32      726.40      5.45 o 
   2  -2   4      164.07      166.64      1.77 o 
   3  -2   4      212.62      184.86      2.24 o 
   4  -2   4       68.71       85.36      2.17 o 
   5  -2   4        1.52        0.88      0.75 o 
   6  -2   4      104.17      113.60      2.99 o 
   7  -2   4       80.49       84.35      2.84 o 
   8  -2   4        2.23        1.45      1.64 o 
   9  -2   4       11.56       11.75      2.74 o 
  10  -2   4        4.58        6.04      2.71 o 
 -11  -1   4        1.13        3.75      2.25 o 
 -10  -1   4       14.04        8.65      2.22 o 
  -9  -1   4        1.39        0.31      1.35 o 
  -8  -1   4        1.00        2.61      1.14 o 
  -7  -1   4       12.40       14.64      1.03 o 
  -6  -1   4        4.26        4.23      0.65 o 
  -5  -1   4       22.25       23.36      1.04 o 
  -4  -1   4       89.53       69.65      1.56 o 
  -3  -1   4      134.73      122.54      1.72 o 
  -2  -1   4       26.17       23.30      1.07 o 
  -1  -1   4      503.41      334.34      3.05 o 
   0  -1   4      544.10      583.60      4.97 o 
   1  -1   4      790.81      865.33      6.27 o 
   2  -1   4       13.49       25.64      0.63 o 
   3  -1   4     1403.76     1346.10     15.45 o 
   4  -1   4       19.77       20.93      1.05 o 
   5  -1   4       15.19       11.37      0.82 o 
   6  -1   4       98.53       79.37      2.34 o 
   7  -1   4       11.62       10.72      2.51 o 
   8  -1   4       19.61       19.47      1.88 o 
   9  -1   4        1.67        0.95      1.75 o 
  10  -1   4        2.13        6.49      2.55 o 
  11  -1   4        9.24        9.33      3.00 o 
 -11   0   4       21.17       27.12      3.49 o 
 -10   0   4        3.85        6.10      2.35 o 
  -9   0   4        4.86        3.88      1.93 o 
  -8   0   4        5.11        2.87      1.30 o 
  -7   0   4       12.31       12.78      1.43 o 
  -6   0   4      103.25      106.68      2.39 o 
  -5   0   4       80.53       78.48      2.24 o 
  -4   0   4      512.47      551.36      6.35 o 
  -3   0   4      762.97      796.79      7.46 o 
  -2   0   4       21.12       31.63      0.70 o 
  -1   0   4        0.53        2.49      0.33 o 
   0   0   4        3.17        1.97      0.53 o 
   1   0   4      258.78      357.87      2.58 o 
   2   0   4      185.22      206.14      2.23 o 
   3   0   4       12.05       12.48      0.79 o 
   4   0   4       63.10       55.94      1.33 o 
   5   0   4       69.01       53.74      1.44 o 
   6   0   4       34.80       34.07      1.23 o 
   7   0   4       36.25       24.72      1.64 o 
   8   0   4        4.19        1.82      1.52 o 
   9   0   4        0.98        0.67      1.39 o 
  10   0   4        0.62        1.21      1.89 o 
  11   0   4       12.82       10.96      2.68 o 
 -11   1   4       10.15        8.65      2.94 o 
 -10   1   4       11.25        6.95      2.48 o 
  -9   1   4        2.46        0.59      2.06 o 
  -8   1   4       24.47       28.38      2.43 o 
  -7   1   4        6.90        7.56      1.70 o 
  -6   1   4        5.32        3.94      1.09 o 
  -5   1   4      330.82      293.68      4.85 o 
  -4   1   4        4.37        3.00      0.49 o 
  -3   1   4       10.93       19.44      0.84 o 
  -2   1   4      135.03      150.37      1.86 o 
  -1   1   4       23.31       29.12      0.64 o 
   0   1   4     1098.15     1146.70      8.98 o 
   1   1   4     4658.59     4320.54     40.92 o 
   2   1   4      236.61      222.53      2.45 o 
   3   1   4       88.69       76.30      1.06 o 
   4   1   4       38.60       34.33      1.08 o 
   5   1   4        0.73        1.28      0.46 o 
   6   1   4        2.23        1.60      0.57 o 
   7   1   4        0.25        0.44      0.63 o 
   8   1   4        2.89        0.32      0.94 o 
   9   1   4       45.29       42.87      2.25 o 
  10   1   4       24.41       25.29      2.74 o 
  11   1   4        7.28        6.59      2.12 o 
  12   1   4       12.76       11.91      2.77 o 
 -10   2   4        4.83        5.58      2.68 o 
  -9   2   4       12.39        5.32      2.51 o 
  -8   2   4        3.09        6.82      2.41 o 
  -7   2   4      109.56      117.19      3.80 o 
  -6   2   4      172.59      169.14      4.28 o 
  -5   2   4        1.97        4.96      0.86 o 
  -4   2   4       34.25       38.57      1.51 o 
  -3   2   4      110.65      132.47      2.26 o 
  -2   2   4      129.09      116.53      1.24 o 
  -1   2   4      570.57      598.82      4.68 o 
   0   2   4     1633.27     1520.32     11.81 o 
   1   2   4      102.35       80.53      0.84 o 
   2   2   4      311.25      340.91      3.35 o 
   3   2   4      147.23      172.45      2.35 o 
   4   2   4      495.91      511.00      5.93 o 
   5   2   4       20.65       24.15      0.84 o 
   6   2   4        0.79        2.14      0.60 o 
   7   2   4       31.55       16.78      1.15 o 
   8   2   4       51.14       43.28      1.40 o 
   9   2   4        6.72        3.56      1.20 o 
  10   2   4        0.56       -1.89      1.37 o 
  11   2   4        4.46        2.48      1.93 o 
  12   2   4        7.45        4.34      2.25 o 
 -10   3   4        0.99        7.21      3.00 o 
  -9   3   4        0.37       -1.79      2.19 o 
  -8   3   4       36.19       36.12      3.95 o 
  -7   3   4       90.53       95.08      5.51 o 
  -6   3   4      144.71      147.61      5.02 o 
  -5   3   4        1.14        0.43      1.15 o 
  -4   3   4       24.81       17.89      1.16 o 
  -3   3   4      736.10      754.48     10.12 o 
  -2   3   4      316.86      351.19      3.16 o 
  -1   3   4      693.50      811.80      6.76 o 
   0   3   4     3621.93     3784.43     26.61 o 
   1   3   4       37.09       27.65      0.53 o 
   2   3   4       42.71       66.61      0.87 o 
   3   3   4       70.07       76.01      1.25 o 
   4   3   4       27.91       22.60      0.85 o 
   5   3   4       98.30      118.74      4.54 o 
   6   3   4      256.16      232.65      7.77 o 
   7   3   4      247.30      294.58      9.79 o 
   8   3   4       78.91       86.94      5.86 o 
   9   3   4       11.21       16.63      5.55 o 
  10   3   4       29.52       35.99      2.25 o 
  11   3   4        6.43        9.17      1.79 o 
  12   3   4       12.92        9.30      2.22 o 
  -9   4   4        3.41        2.55      2.87 o 
  -8   4   4       31.59       32.43      4.08 o 
  -7   4   4       54.66       55.47      4.73 o 
  -6   4   4      493.91      550.20     11.88 o 
  -5   4   4       82.22       86.63      3.81 o 
  -4   4   4        1.83        1.36      0.71 o 
  -3   4   4       59.40       64.59      1.74 o 
  -2   4   4      107.75       98.38      1.33 o 
  -1   4   4      885.35      979.73      7.71 o 
   0   4   4      917.64      913.81      7.60 o 
   1   4   4     2549.39     2467.10     17.97 o 
   2   4   4       98.61      107.85      1.11 o 
   3   4   4      353.35      352.17      4.81 o 
   4   4   4      768.23      765.21     11.84 o 
   5   4   4        6.64        7.96      0.65 o 
   6   4   4       46.63       41.15      2.94 o 
   7   4   4      205.94      194.87      7.44 o 
   8   4   4       68.32       89.64      3.82 o 
   9   4   4       45.02       44.31      3.13 o 
  10   4   4       10.68        6.04      3.00 o 
  12   4   4        7.83        8.97      1.76 o 
  -9   5   4       12.13       10.41      3.49 o 
  -8   5   4        0.00       -4.31      2.35 o 
  -7   5   4       15.96       18.08      3.85 o 
  -6   5   4      184.97      194.38      8.39 o 
  -5   5   4       15.86       13.07      2.18 o 
  -4   5   4      104.78      106.42      2.52 o 
  -3   5   4       26.00       29.69      0.94 o 
  -2   5   4        3.16        0.83      0.48 o 
  -1   5   4      724.23      680.21      5.37 o 
   0   5   4     4413.58     4442.99     31.43 o 
   1   5   4      933.39      974.84      7.13 o 
   2   5   4      107.79      117.17      1.22 o 
   3   5   4      141.03      158.45      2.35 o 
   4   5   4       76.20       87.75      1.59 o 
   5   5   4      107.39      120.87      3.28 o 
   6   5   4       72.55       82.91      2.50 o 
   7   5   4       92.24       88.72      4.73 o 
   8   5   4      102.25      105.75      5.61 o 
   9   5   4       44.45       33.82      2.89 o 
  10   5   4       38.76       27.54      4.31 o 
  -8   6   4       10.66       11.75      3.75 o 
  -7   6   4       55.23       52.63      5.55 o 
  -6   6   4       63.94       65.59      5.48 o 
  -5   6   4       27.57       28.45      3.75 o 
  -4   6   4       27.71       24.58      1.53 o 
  -3   6   4        2.41        2.39      0.56 o 
  -2   6   4      138.08      120.34      2.16 o 
  -1   6   4        5.63        4.93      0.70 o 
   0   6   4     1172.02     1237.26      8.71 o 
   1   6   4     2879.63     3000.33     20.60 o 
   2   6   4      262.23      252.75      2.61 o 
   3   6   4      759.52      712.96      5.56 o 
   4   6   4        0.60       -0.87      0.57 o 
   5   6   4      498.01      510.50      9.86 o 
   6   6   4        1.31        7.09      1.62 o 
   7   6   4       83.42       99.00      3.40 o 
   8   6   4      118.83      120.31      6.04 o 
   9   6   4        0.22       -0.21      1.42 o 
  10   6   4       12.79       10.77      3.10 o 
  -8   7   4        3.34        8.78      3.95 o 
  -7   7   4       47.03       56.65      5.71 o 
  -6   7   4        2.97       -4.63      2.81 o 
  -5   7   4       25.51       28.36      3.98 o 
  -4   7   4       42.05       43.93      2.37 o 
  -3   7   4       17.99       11.96      1.22 o 
  -2   7   4      140.30      150.20      2.44 o 
  -1   7   4       56.44       48.54      1.18 o 
   0   7   4      374.98      372.12      3.48 o 
   1   7   4      659.08      663.56      5.10 o 
   2   7   4      140.09      148.26      1.59 o 
   3   7   4        2.31        3.22      0.67 o 
   4   7   4       16.86       27.43      0.94 o 
   5   7   4      230.87      207.50      3.13 o 
   6   7   4      362.45      370.87      7.32 o 
   7   7   4      127.72      123.48      3.30 o 
   8   7   4       92.79       89.00      3.02 o 
   9   7   4       67.92       75.08      2.68 o 
  10   7   4        0.42        1.34      2.22 o 
  -7   8   4       18.89       19.32      4.44 o 
  -6   8   4       59.13       57.40      5.81 o 
  -5   8   4       41.70       36.63      2.94 o 
  -4   8   4        6.69        8.56      2.28 o 
  -3   8   4        0.03        0.41      0.65 o 
  -2   8   4        0.44        0.52      0.65 o 
  -1   8   4       76.79       90.64      1.76 o 
   0   8   4      153.79      147.89      2.10 o 
   1   8   4        8.57       12.09      0.67 o 
   2   8   4      166.76      185.94      2.30 o 
   3   8   4        1.13        1.00      0.42 o 
   4   8   4      214.85      217.38      3.05 o 
   5   8   4       61.19       71.08      2.14 o 
   6   8   4      241.47      243.53      7.15 o 
   7   8   4      242.43      230.86      7.54 o 
   8   8   4      112.04      102.37      3.61 o 
   9   8   4        3.19        1.89      1.73 o 
  10   8   4        0.12       -0.33      1.40 o 
  11   8   4        1.44        2.38      1.47 o 
  -6   9   4       62.01       71.39      6.62 o 
  -5   9   4        0.96        2.26      1.89 o 
  -4   9   4        6.56        4.11      1.79 o 
  -3   9   4        4.37        3.89      0.86 o 
  -2   9   4        8.01        8.33      0.95 o 
  -1   9   4       94.70       88.75      1.84 o 
   0   9   4       19.74       23.99      1.16 o 
   1   9   4        4.05        4.96      0.67 o 
   2   9   4       60.41       51.71      1.63 o 
   3   9   4       34.72       28.88      0.83 o 
   4   9   4       39.45       38.33      1.42 o 
   5   9   4       34.73       34.33      3.59 o 
   6   9   4       16.88       17.26      2.77 o 
   7   9   4       80.87       97.69      5.09 o 
   8   9   4       59.08       58.93      4.27 o 
   9   9   4       21.57       19.81      2.68 o 
  10   9   4       42.78       37.49      3.13 o 
  11   9   4       27.69       33.97      2.97 o 
  12   9   4        0.44        4.44      1.83 o 
  -5  10   4       13.21       14.24      2.63 o 
  -4  10   4        7.37        9.09      3.65 o 
  -3  10   4        1.85        2.17      0.87 o 
  -2  10   4       20.87       17.42      1.48 o 
  -1  10   4       72.04       73.18      2.03 o 
   0  10   4        0.48        1.38      0.76 o 
   1  10   4        0.09       -1.20      0.60 o 
   2  10   4       37.63       44.10      1.27 o 
   3  10   4      467.99      466.28      4.87 o 
   4  10   4       10.26       13.50      0.88 o 
   5  10   4        1.96       -3.85      1.93 o 
   6  10   4        0.20        0.36      2.35 o 
   7  10   4       46.84       45.71      4.44 o 
   8  10   4      311.73      308.87     10.25 o 
   9  10   4        2.42        1.66      2.22 o 
  10  10   4        0.32        0.91      1.86 o 
  11  10   4        3.48        0.98      1.96 o 
  12  10   4        3.72        5.48      2.32 o 
  -4  11   4       11.62        7.41      2.84 o 
  -3  11   4        7.96        8.14      1.87 o 
  -2  11   4       13.44       10.92      1.38 o 
  -1  11   4        1.42        1.19      0.94 o 
   0  11   4       20.88       18.53      1.33 o 
   1  11   4        7.63        3.97      0.89 o 
   2  11   4        7.69       10.02      0.91 o 
   3  11   4      184.36      183.06      2.62 o 
   4  11   4        5.65        6.91      1.10 o 
   5  11   4        9.00        7.90      2.77 o 
   6  11   4        2.29        0.20      2.45 o 
   7  11   4       23.74       30.31      3.92 o 
   8  11   4      124.91      122.82      6.62 o 
   9  11   4        0.01       -2.06      2.19 o 
  10  11   4        0.38       -2.58      2.15 o 
  11  11   4        4.48        7.70      2.48 o 
  12  11   4       21.93       23.04      3.30 o 
  -3  12   4        0.11        1.47      1.79 o 
  -2  12   4        1.31        0.87      1.14 o 
  -1  12   4        9.25        6.81      1.16 o 
   0  12   4        2.55        1.75      0.96 o 
   1  12   4        5.71        5.26      1.74 o 
   2  12   4        2.66        0.25      1.16 o 
   3  12   4        0.11       -0.74      0.79 o 
   4  12   4        3.74        4.08      0.89 o 
   5  12   4       22.97       14.10      3.62 o 
   6  12   4        7.99        5.45      3.00 o 
   7  12   4       10.22       16.25      4.08 o 
   8  12   4        7.09        4.83      3.65 o 
   9  12   4        2.20       -0.75      2.48 o 
  10  12   4        1.04       -1.47      2.55 o 
  11  12   4        7.80        8.06      3.03 o 
  -2  13   4       13.57        9.48      1.50 o 
  -1  13   4       46.28       45.18      2.07 o 
   0  13   4        1.06        1.03      1.06 o 
   1  13   4        2.50        0.01      1.00 o 
   2  13   4        0.00       -1.67      0.83 o 
   3  13   4        8.27        7.11      1.23 o 
   4  13   4       62.58       60.47      2.25 o 
   5  13   4        3.91        6.19      1.79 o 
   6  13   4        0.01       -4.83      2.41 o 
   7  13   4       27.12       32.24      4.76 o 
   8  13   4      130.31      146.96      8.16 o 
   9  13   4       61.95       68.03      6.17 o 
  10  13   4        0.20       -1.89      2.68 o 
   0  14   4        0.00        2.31      1.22 o 
   1  14   4        2.87        3.47      1.22 o 
   2  14   4        4.54        3.67      1.10 o 
   3  14   4       13.79       12.40      1.54 o 
   4  14   4        1.27        2.23      1.12 o 
   5  14   4        5.98        6.33      2.03 o 
   6  14   4        0.44       -0.29      3.17 o 
   7  14   4       12.17       13.41      4.14 o 
   8  14   4       35.25       44.05      5.78 o 
   9  14   4        6.95        1.24      3.62 o 
   2  15   4        0.00       -0.28      1.21 o 
   3  15   4        0.20       -0.92      1.19 o 
   4  15   4        3.39        3.99      1.30 o 
   5  15   4       15.22       11.56      2.15 o 
   6  15   4        0.86        2.19      3.65 o 
   7  15   4        0.42        4.76      4.08 o 
   8  15   4       29.11       42.81      6.04 o 
  -7 -14   5        5.81        6.53      3.65 o 
  -6 -14   5        1.20        1.50      3.10 o 
  -5 -14   5        0.14        0.53      1.94 o 
  -4 -14   5        2.24        2.70      1.89 o 
  -3 -14   5        0.01        1.86      1.32 o 
  -2 -14   5        6.09        6.59      1.22 o 
  -9 -13   5        0.69       -0.85      2.74 o 
  -8 -13   5        0.76        0.42      3.07 o 
  -7 -13   5       12.96        7.24      3.49 o 
  -6 -13   5       15.55        9.95      3.79 o 
  -5 -13   5        3.56        2.04      2.61 o 
  -4 -13   5        2.05        0.92      1.03 o 
  -3 -13   5       11.96       12.65      1.57 o 
  -2 -13   5        0.59        1.92      1.02 o 
  -1 -13   5        0.03        1.50      1.09 o 
   0 -13   5        4.43        3.56      1.25 o 
 -10 -12   5        7.40        5.91      2.87 o 
  -9 -12   5        1.77        1.14      2.71 o 
  -8 -12   5        2.62        2.06      2.68 o 
  -7 -12   5       11.14        4.57      2.94 o 
  -6 -12   5        0.25        4.11      2.84 o 
  -5 -12   5       15.15       18.60      3.79 o 
  -4 -12   5        2.73        4.03      1.09 o 
  -3 -12   5       23.91       27.09      1.65 o 
  -2 -12   5       13.75       18.85      1.39 o 
  -1 -12   5        0.00       -0.93      1.09 o 
   0 -12   5       36.44       31.97      2.07 o 
   1 -12   5       10.16       12.12      1.60 o 
   2 -12   5        0.21        2.33      1.01 o 
 -11 -11   5       17.91       18.14      3.26 o 
 -10 -11   5       26.98       25.78      3.72 o 
  -9 -11   5        6.13        4.86      2.68 o 
  -8 -11   5       28.39       26.95      3.79 o 
  -7 -11   5        0.40       -1.21      2.28 o 
  -6 -11   5       11.48       10.54      3.13 o 
  -5 -11   5        4.09       -2.09      2.38 o 
  -4 -11   5        8.64        7.93      1.70 o 
  -3 -11   5       21.55       19.47      1.03 o 
  -2 -11   5       60.22       56.18      2.08 o 
  -1 -11   5        0.11       -0.19      0.92 o 
   0 -11   5       52.59       55.99      2.05 o 
   1 -11   5        0.62        0.05      0.95 o 
   2 -11   5        2.03        2.81      1.02 o 
   3 -11   5       24.55       25.34      2.07 o 
 -11 -10   5       19.28       22.22      3.26 o 
 -10 -10   5       26.57       28.65      3.46 o 
  -9 -10   5       13.51       10.34      2.64 o 
  -8 -10   5       17.04       16.45      3.07 o 
  -7 -10   5        9.79        4.99      2.48 o 
  -6 -10   5       34.92       30.35      3.72 o 
  -5 -10   5        0.79       -0.46      2.15 o 
  -4 -10   5       37.31       35.44      1.57 o 
  -3 -10   5        0.32        0.90      0.60 o 
  -2 -10   5        1.70        1.60      0.79 o 
  -1 -10   5        0.34        0.65      1.09 o 
   0 -10   5       59.33       63.92      2.09 o 
   1 -10   5       12.26       13.12      1.23 o 
   2 -10   5        0.13       -0.14      0.84 o 
   3 -10   5        0.08        0.02      1.03 o 
   4 -10   5        9.13       13.26      1.68 o 
 -12  -9   5        2.91        2.94      2.19 o 
 -11  -9   5        0.06        0.16      1.89 o 
 -10  -9   5        0.16        1.73      1.83 o 
  -9  -9   5        0.40       -0.36      1.89 o 
  -8  -9   5       12.31        6.07      2.25 o 
  -7  -9   5       23.96       24.67      3.26 o 
  -6  -9   5       32.37       33.90      3.52 o 
  -5  -9   5       10.97        9.33      2.58 o 
  -4  -9   5        0.00        0.00      0.62 o 
  -3  -9   5       96.92       88.20      1.68 o 
  -2  -9   5        8.33        9.60      0.96 o 
  -1  -9   5       80.78       94.98      1.90 o 
   0  -9   5       17.32       19.13      1.22 o 
   1  -9   5       29.40       31.18      1.52 o 
   2  -9   5       73.96       73.64      2.14 o 
   3  -9   5        2.66        2.43      0.79 o 
   4  -9   5       15.43       14.17      1.46 o 
   5  -9   5        9.19       12.49      2.35 o 
 -12  -8   5        0.20       -0.39      1.79 o 
 -11  -8   5        4.79        3.00      1.96 o 
 -10  -8   5       10.24       12.79      2.32 o 
  -9  -8   5        1.58        0.07      1.63 o 
  -8  -8   5      125.41      116.26      5.35 o 
  -7  -8   5        7.89        8.06      2.19 o 
  -6  -8   5      152.43      142.66      6.20 o 
  -5  -8   5        4.23        5.02      2.02 o 
  -4  -8   5        0.21        0.10      0.84 o 
  -3  -8   5        8.01       10.26      0.88 o 
  -2  -8   5       37.31       40.06      1.37 o 
  -1  -8   5        3.61        3.86      0.59 o 
   0  -8   5        4.11        7.38      0.67 o 
   1  -8   5       34.94       35.85      1.18 o 
   2  -8   5        8.64       11.01      0.88 o 
   3  -8   5       42.22       44.00      1.42 o 
   4  -8   5        0.49       -0.53      0.81 o 
   5  -8   5       16.70       17.60      2.39 o 
   6  -8   5        6.02        6.95      3.46 o 
 -12  -7   5        0.60        1.44      1.89 o 
 -11  -7   5       47.31       48.91      3.36 o 
 -10  -7   5        2.35        1.11      1.60 o 
  -9  -7   5        8.46       10.51      2.02 o 
  -8  -7   5        5.15        3.93      2.76 o 
  -7  -7   5        6.31        3.46      1.83 o 
  -6  -7   5        1.12        1.31      1.57 o 
  -5  -7   5       46.24       39.71      3.17 o 
  -4  -7   5       19.51       26.76      2.09 o 
  -3  -7   5       49.19       55.15      1.48 o 
  -2  -7   5        0.88        1.01      0.55 o 
  -1  -7   5      120.33      106.84      1.55 o 
   0  -7   5       36.79       31.65      0.95 o 
   1  -7   5      150.72      143.85      2.09 o 
   2  -7   5       23.11       26.39      1.02 o 
   3  -7   5        0.07       -0.88      0.54 o 
   4  -7   5       20.87       24.70      1.44 o 
   5  -7   5        0.02        0.66      1.48 o 
   6  -7   5       12.25        9.04      3.69 o 
   7  -7   5        2.41        3.20      3.46 o 
 -12  -6   5       12.03       11.71      2.25 o 
 -11  -6   5        0.93       -0.69      1.57 o 
 -10  -6   5        7.15        8.29      1.83 o 
  -9  -6   5        1.14        0.69      1.44 o 
  -8  -6   5       89.56       81.79      3.32 o 
  -7  -6   5       11.45        8.24      2.10 o 
  -6  -6   5      328.10      317.75      9.04 o 
  -5  -6   5      237.87      251.25      5.14 o 
  -4  -6   5       25.15       22.50      0.87 o 
  -3  -6   5        6.97       11.87      0.59 o 
  -2  -6   5       11.33       10.69      0.54 o 
  -1  -6   5      314.27      337.52      3.31 o 
   0  -6   5        1.04        1.08      0.43 o 
   1  -6   5       58.74       51.60      1.13 o 
   2  -6   5       39.74       39.95      1.08 o 
   3  -6   5      101.66      107.61      1.73 o 
   4  -6   5        6.23        7.43      0.90 o 
   5  -6   5       17.76       12.19      2.39 o 
   6  -6   5       44.24       37.62      4.57 o 
   7  -6   5        3.32        1.63      3.23 o 
   8  -6   5        1.40        1.24      3.36 o 
 -12  -5   5        4.38        6.75      2.06 o 
 -11  -5   5       47.58       46.17      3.10 o 
 -10  -5   5       10.86       11.26      1.93 o 
  -9  -5   5        3.94        2.58      1.53 o 
  -8  -5   5      357.09      343.52      7.55 o 
  -7  -5   5      145.08      138.60      4.14 o 
  -6  -5   5      140.96      134.06      3.59 o 
  -5  -5   5      121.44      114.87      2.57 o 
  -4  -5   5       64.39       66.21      1.67 o 
  -3  -5   5        1.57        0.25      0.34 o 
  -2  -5   5      432.50      405.75      3.33 o 
  -1  -5   5      278.22      300.94      2.70 o 
   0  -5   5      707.25      728.78      5.77 o 
   1  -5   5      117.84      123.94      1.71 o 
   2  -5   5       43.15       37.95      0.93 o 
   3  -5   5        3.27        5.89      0.53 o 
   4  -5   5      244.01      228.77      2.94 o 
   5  -5   5      337.54      301.36      6.55 o 
   6  -5   5      136.52      140.60      5.28 o 
   7  -5   5       53.21       52.50      4.96 o 
   8  -5   5        9.86       11.55      3.52 o 
   9  -5   5       12.75       15.07      4.01 o 
 -12  -4   5        2.35        2.22      2.09 o 
 -11  -4   5        0.06        1.27      1.70 o 
 -10  -4   5       20.55       24.54      2.32 o 
  -9  -4   5       38.93       30.02      2.45 o 
  -8  -4   5      468.31      460.05      9.28 o 
  -7  -4   5      136.06      123.71      3.77 o 
  -6  -4   5      356.73      351.23      5.17 o 
  -5  -4   5      102.69      122.33      2.63 o 
  -4  -4   5      251.13      299.15      7.15 o 
  -3  -4   5        0.00       -0.50      0.31 o 
  -2  -4   5       18.87       30.28      0.67 o 
  -1  -4   5      707.32      691.06      5.33 o 
   0  -4   5      229.62      181.73      1.85 o 
   1  -4   5      170.92      163.71      1.78 o 
   2  -4   5      193.29      202.17      2.21 o 
   3  -4   5        2.46        1.67      0.41 o 
   4  -4   5      230.97      217.24      3.64 o 
   5  -4   5        1.70        2.89      1.17 o 
   6  -4   5      579.17      607.19     10.52 o 
   7  -4   5       60.57       61.44      5.12 o 
   8  -4   5        0.97       -0.91      2.64 o 
   9  -4   5        4.05        7.41      3.17 o 
 -12  -3   5       24.88       34.59      3.36 o 
 -11  -3   5        4.04        6.49      1.96 o 
 -10  -3   5       14.70       14.52      2.15 o 
  -9  -3   5       19.35       19.87      2.22 o 
  -8  -3   5      372.16      368.75      7.88 o 
  -7  -3   5      594.08      563.33      8.33 o 
  -6  -3   5       19.96       19.63      1.14 o 
  -5  -3   5      123.54      128.71      2.83 o 
  -4  -3   5      354.85      381.11      4.66 o 
  -3  -3   5       78.28       82.84      2.19 o 
  -2  -3   5      198.55      176.57      1.85 o 
  -1  -3   5       33.99       28.03      0.66 o 
   0  -3   5      241.56      156.14      1.68 o 
   1  -3   5      790.66      889.83      7.28 o 
   2  -3   5      263.41      280.08      2.63 o 
   3  -3   5       67.54       84.90      1.52 o 
   4  -3   5       75.70       75.91      2.77 o 
   5  -3   5        2.80        4.98      1.06 o 
   6  -3   5     1143.45     1147.99     14.97 o 
   7  -3   5      192.59      204.02      6.11 o 
   8  -3   5        3.17        5.16      2.51 o 
   9  -3   5       14.09       15.14      3.33 o 
  10  -3   5        1.96        1.76      2.94 o 
 -12  -2   5        0.87        1.57      2.35 o 
 -11  -2   5        4.06        4.50      2.02 o 
 -10  -2   5        8.50       11.29      2.25 o 
  -9  -2   5      202.55      189.81      6.30 o 
  -8  -2   5      868.92      850.86     15.78 o 
  -7  -2   5      998.65      948.67     16.58 o 
  -6  -2   5       29.94       32.55      1.41 o 
  -5  -2   5       23.91       28.08      1.82 o 
  -4  -2   5        6.34        6.07      0.51 o 
  -3  -2   5       34.33       29.44      2.02 o 
  -2  -2   5     1324.46     1340.06     11.82 o 
  -1  -2   5     1519.90     1506.24     11.61 o 
   0  -2   5       18.35       27.15      0.65 o 
   1  -2   5     1624.72     1740.64     12.33 o 
   2  -2   5      168.78      220.57      2.24 o 
   3  -2   5        3.54        2.44      1.21 o 
   4  -2   5       86.28       80.80      1.74 o 
   5  -2   5      145.23      118.41      3.23 o 
   6  -2   5      238.37      239.82      4.66 o 
   7  -2   5      308.73      298.93      6.31 o 
   8  -2   5       19.47       16.50      2.19 o 
   9  -2   5        5.31        5.64      2.48 o 
  10  -2   5       10.39        9.04      3.10 o 
 -11  -1   5        9.15       10.12      2.64 o 
 -10  -1   5       12.63       14.42      2.51 o 
  -9  -1   5       26.82       24.34      2.84 o 
  -8  -1   5        0.63        1.24      3.36 o 
  -7  -1   5      136.79      152.62      4.43 o 
  -6  -1   5       45.03       46.94      4.14 o 
  -5  -1   5       24.66       20.63      1.17 o 
  -4  -1   5        0.57        0.47      0.40 o 
  -3  -1   5      220.07      235.60      3.58 o 
  -2  -1   5        0.69        0.54      0.40 o 
  -1  -1   5     2238.83     2311.69     18.40 o 
   0  -1   5      932.82      846.75      7.53 o 
   1  -1   5      121.82       83.58      1.01 o 
   2  -1   5      315.09      354.35      3.06 o 
   3  -1   5       72.78       84.97      1.39 o 
   4  -1   5        0.01        0.86      0.52 o 
   5  -1   5       16.49       19.64      1.20 o 
   6  -1   5      532.43      516.89      7.56 o 
   7  -1   5       18.34       24.41      3.27 o 
   8  -1   5        1.29        1.95      3.61 o 
   9  -1   5        1.46       -0.04      1.65 o 
  10  -1   5        8.94        9.59      2.81 o 
  11  -1   5        2.31        2.94      2.71 o 
 -11   0   5        1.99        0.82      2.35 o 
 -10   0   5        0.43       -0.03      1.99 o 
  -9   0   5       31.26       38.67      3.59 o 
  -8   0   5        4.83        7.78      1.93 o 
  -7   0   5      811.46      865.90     15.94 o 
  -6   0   5      140.36      129.02      5.78 o 
  -5   0   5       35.24       34.14      1.55 o 
  -4   0   5      854.80      808.37      7.80 o 
  -3   0   5       61.26       58.13      1.31 o 
  -2   0   5      426.58      467.89      5.90 o 
  -1   0   5      699.82      706.82      5.68 o 
   0   0   5      121.53       95.53      1.36 o 
   1   0   5      194.48      187.16      1.65 o 
   2   0   5      853.85      839.75      7.01 o 
   3   0   5      109.29      113.80      2.02 o 
   4   0   5       90.46       64.56      1.89 o 
   5   0   5       19.61       10.94      0.80 o 
   6   0   5      223.39      222.04      3.92 o 
   7   0   5       73.83       71.86      3.55 o 
   8   0   5       10.99        4.54      1.29 o 
   9   0   5       33.56       35.93      2.61 o 
  10   0   5        7.91       11.62      2.71 o 
  11   0   5        3.55        5.97      2.51 o 
 -11   1   5        4.72        6.23      2.97 o 
 -10   1   5       13.71        8.68      2.84 o 
  -9   1   5        0.06        2.15      2.22 o 
  -8   1   5      274.42      249.98      8.58 o 
  -7   1   5      353.20      330.81      8.06 o 
  -6   1   5      401.81      396.40      8.65 o 
  -5   1   5        5.67        9.16      1.15 o 
  -4   1   5        2.85        5.07      0.80 o 
  -3   1   5       58.63       35.05      1.12 o 
  -2   1   5        7.74       19.09      0.53 o 
  -1   1   5      795.71      853.05      6.45 o 
   0   1   5        9.42        1.50      0.26 o 
   1   1   5      437.25      463.33      4.16 o 
   2   1   5     1279.33     1250.24     10.91 o 
   3   1   5      754.41      781.04      9.04 o 
   4   1   5      267.16      245.49      3.10 o 
   5   1   5      196.48      229.18      3.40 o 
   6   1   5        7.13        5.32      0.72 o 
   7   1   5       41.02       45.57      2.21 o 
   8   1   5      198.22      192.44      4.40 o 
   9   1   5        1.93        1.12      1.38 o 
  10   1   5        0.27       -2.35      1.79 o 
  11   1   5        3.31        2.35      2.25 o 
 -10   2   5        9.87       11.88      3.17 o 
  -9   2   5        3.98        3.88      2.41 o 
  -8   2   5       19.72       32.01      3.65 o 
  -7   2   5      200.76      217.96      6.46 o 
  -6   2   5      194.55      191.61      5.65 o 
  -5   2   5       31.23       37.02      6.59 o 
  -4   2   5       10.73       11.23      0.81 o 
  -3   2   5      508.31      474.81      4.77 o 
  -2   2   5      207.35      253.61      2.34 o 
  -1   2   5      592.03      649.78      5.11 o 
   0   2   5     1396.79     1328.34     10.46 o 
   1   2   5     1066.95     1148.90      8.89 o 
   2   2   5      679.21      608.43      5.95 o 
   3   2   5      930.70      951.35     12.99 o 
   4   2   5      691.68      721.71      7.48 o 
   5   2   5       78.65      101.81      1.85 o 
   6   2   5       61.53       70.45      2.64 o 
   7   2   5      144.65      142.38      5.71 o 
   8   2   5        7.70        4.63      1.13 o 
   9   2   5       46.28       38.38      4.04 o 
  10   2   5        0.08        1.44      1.73 o 
  11   2   5        0.19        3.36      1.96 o 
  12   2   5       11.15       14.32      2.74 o 
 -10   3   5        1.78        4.21      2.94 o 
  -9   3   5        6.20        5.84      2.97 o 
  -8   3   5        7.10        2.55      2.51 o 
  -7   3   5      108.92      113.32      5.97 o 
  -6   3   5      629.34      634.52     14.34 o 
  -5   3   5       55.79       52.92      2.94 o 
  -4   3   5      290.90      307.37      6.22 o 
  -3   3   5      226.10      215.66      2.81 o 
  -2   3   5      803.50      817.41      6.47 o 
  -1   3   5      116.40       94.27      1.58 o 
   0   3   5      670.53      687.08      5.81 o 
   1   3   5      453.80      462.62      4.02 o 
   2   3   5        7.51       16.68      0.52 o 
   3   3   5     1467.83     1389.05     13.57 o 
   4   3   5       21.95       26.21      0.85 o 
   5   3   5      298.75      291.55      4.29 o 
   6   3   5       98.62      110.39      2.14 o 
   7   3   5       14.83       14.08      0.92 o 
   8   3   5       15.41       10.82      0.92 o 
   9   3   5       21.87       19.64      1.70 o 
  10   3   5        4.81        3.39      1.60 o 
  11   3   5        5.81        5.06      1.86 o 
  12   3   5       11.63        9.69      2.28 o 
  -9   4   5       12.46       14.65      3.65 o 
  -8   4   5        1.04        2.55      2.48 o 
  -7   4   5       59.13       63.95      5.12 o 
  -6   4   5       51.55       66.48      5.14 o 
  -5   4   5       66.79       62.78      3.39 o 
  -4   4   5      238.52      231.52      4.10 o 
  -3   4   5       97.47       84.30      1.67 o 
  -2   4   5      351.58      434.03      3.88 o 
  -1   4   5        3.40        5.27      0.50 o 
   0   4   5      213.28      197.99      2.08 o 
   1   4   5      536.11      558.70      4.50 o 
   2   4   5      485.07      514.35      4.32 o 
   3   4   5       80.38      106.90      2.35 o 
   4   4   5       44.68       36.66      1.00 o 
   5   4   5      161.93      177.02      3.00 o 
   6   4   5        0.17        0.19      0.51 o 
   7   4   5      121.77      126.96      2.36 o 
   8   4   5        0.02        0.16      1.60 o 
   9   4   5       90.81       86.66      6.07 o 
  10   4   5        0.00       -1.24      1.06 o 
  11   4   5       28.42       32.17      2.45 o 
  12   4   5        9.45       14.55      2.12 o 
  -9   5   5       14.25       16.31      3.82 o 
  -8   5   5       13.97       21.21      4.08 o 
  -7   5   5      189.19      192.91      8.81 o 
  -6   5   5       12.87       23.49      3.69 o 
  -5   5   5      223.97      233.01      6.81 o 
  -4   5   5        6.79        5.47      0.95 o 
  -3   5   5        0.01       -0.27      0.42 o 
  -2   5   5      476.68      530.20      4.90 o 
  -1   5   5      809.23      895.85      9.56 o 
   0   5   5        8.74        1.05      0.47 o 
   1   5   5        0.00        0.32      0.32 o 
   2   5   5      189.78      172.51      1.64 o 
   3   5   5      317.82      285.29      5.88 o 
   4   5   5        1.72        1.91      0.87 o 
   5   5   5      606.57      619.86      7.38 o 
   6   5   5       37.18       40.90      2.10 o 
   7   5   5      714.38      662.37      8.90 o 
   8   5   5        6.21        6.12      1.22 o 
   9   5   5       17.87       10.28      2.87 o 
  10   5   5      105.17       89.60      6.69 o 
  12   5   5       41.16       52.76      2.90 o 
  -8   6   5       14.18       21.63      4.31 o 
  -7   6   5       28.98       28.39      4.47 o 
  -6   6   5      106.51       96.58      6.49 o 
  -5   6   5        4.93        5.16      2.71 o 
  -4   6   5       59.80       71.95      3.83 o 
  -3   6   5        9.84        9.24      0.78 o 
  -2   6   5        1.89        3.17      0.78 o 
  -1   6   5       62.97       62.11      1.48 o 
   0   6   5      253.35      218.48      2.34 o 
   1   6   5      133.10      117.16      1.60 o 
   2   6   5      118.54      103.14      1.19 o 
   3   6   5       23.96       35.02      0.88 o 
   4   6   5      496.79      543.75      7.49 o 
   5   6   5      765.83      763.76      8.63 o 
   6   6   5        0.01        0.38      0.62 o 
   7   6   5       44.94       46.88      2.12 o 
   8   6   5      116.77      109.77      4.69 o 
   9   6   5       17.70       14.75      1.60 o 
  10   6   5       29.99       25.16      4.01 o 
  -7   7   5        3.35        3.20      3.39 o 
  -6   7   5       74.88       77.53      6.40 o 
  -5   7   5       27.38       31.93      2.70 o 
  -4   7   5       14.56       25.46      2.33 o 
  -3   7   5       40.51       51.16      1.78 o 
  -2   7   5        0.00       -0.01      0.58 o 
  -1   7   5      320.17      324.69      3.43 o 
   0   7   5       47.41       41.11      1.10 o 
   1   7   5        0.41        0.10      0.45 o 
   2   7   5      214.60      221.51      2.09 o 
   3   7   5      359.63      374.49      3.55 o 
   4   7   5        2.30        0.13      0.75 o 
   5   7   5      238.47      240.31      4.11 o 
   6   7   5      169.71      163.12      4.14 o 
   7   7   5      171.64      160.12      3.48 o 
   8   7   5      259.95      263.27      6.93 o 
   9   7   5      305.54      295.95      7.99 o 
  10   7   5       22.23       22.95      2.79 o 
  -7   8   5        0.31       -2.61      3.46 o 
  -6   8   5       11.57       11.78      4.37 o 
  -5   8   5       43.64       44.74      3.20 o 
  -4   8   5        1.01        1.06      1.61 o 
  -3   8   5       24.50       20.82      1.13 o 
  -2   8   5       89.80      102.15      2.13 o 
  -1   8   5       63.05       47.34      1.34 o 
   0   8   5        4.35        5.07      0.67 o 
   1   8   5       30.52       36.63      1.07 o 
   2   8   5       76.76       76.96      1.39 o 
   3   8   5      142.86      148.97      2.63 o 
   4   8   5       10.49       14.65      1.46 o 
   5   8   5      157.09      154.39      4.64 o 
   6   8   5       24.21       26.32      1.91 o 
   7   8   5       32.74       29.79      3.07 o 
   8   8   5      553.54      539.37     13.93 o 
   9   8   5       24.26       22.97      2.51 o 
  10   8   5       12.33       13.77      2.09 o 
  11   8   5        0.32        0.23      1.57 o 
  12   8   5        8.91        4.50      1.73 o 
  -6   9   5        0.09       -4.08      3.23 o 
  -5   9   5        2.84        1.54      2.25 o 
  -4   9   5       17.63       23.30      2.58 o 
  -3   9   5       23.48       24.54      1.38 o 
  -2   9   5       30.34       30.47      1.48 o 
  -1   9   5        6.88        6.94      0.82 o 
   0   9   5        5.43        1.99      0.66 o 
   1   9   5       20.21       21.40      1.39 o 
   2   9   5        0.28        0.30      0.56 o 
   3   9   5      128.98      131.31      1.78 o 
   4   9   5        0.89        2.96      0.43 o 
   5   9   5       19.84       12.14      2.71 o 
   6   9   5      232.93      252.33      8.97 o 
   7   9   5      161.94      171.63      7.08 o 
   8   9   5      100.04      105.69      5.38 o 
   9   9   5        9.42        8.78      2.32 o 
  10   9   5        3.42        0.98      1.93 o 
  11   9   5        2.55        4.99      2.02 o 
  12   9   5        9.23       13.84      2.51 o 
  -5  10   5        7.53        9.38      4.88 o 
  -4  10   5        2.77        1.32      3.20 o 
  -3  10   5        1.12        1.18      0.82 o 
  -2  10   5        8.08       10.16      1.26 o 
  -1  10   5        0.00       -1.29      0.75 o 
   0  10   5       74.76       82.90      2.71 o 
   1  10   5       57.12       56.12      1.50 o 
   2  10   5       13.15       11.53      1.26 o 
   3  10   5       47.77       42.66      1.22 o 
   4  10   5       44.46       41.90      1.99 o 
   5  10   5      132.44      129.05      6.69 o 
   6  10   5        2.94        5.48      2.41 o 
   7  10   5       56.14       57.62      4.73 o 
   8  10   5       22.86       27.96      3.69 o 
   9  10   5       36.67       34.78      3.62 o 
  10  10   5       18.18       22.68      3.17 o 
  11  10   5       11.88       12.11      2.55 o 
  12  10   5        7.77       14.23      2.68 o 
  -4  11   5        0.44        0.33      2.45 o 
  -3  11   5        3.90        1.38      1.58 o 
  -2  11   5       10.64       12.44      1.44 o 
  -1  11   5       18.57       14.82      1.31 o 
   0  11   5        1.51        0.11      0.88 o 
   1  11   5        0.05        0.81      0.83 o 
   2  11   5       37.55       37.75      1.37 o 
   3  11   5       11.50       10.93      0.82 o 
   4  11   5        0.27       -0.16      0.68 o 
   5  11   5        0.23       -2.06      2.25 o 
   6  11   5        0.12       -2.90      2.15 o 
   7  11   5        5.46        5.09      2.71 o 
   8  11   5      121.37      126.21      6.85 o 
   9  11   5       20.70       13.64      3.10 o 
  10  11   5        4.16        1.86      2.32 o 
  11  11   5        3.08        4.01      2.45 o 
  12  11   5        0.60       -0.98      2.19 o 
  -3  12   5        0.01        0.89      1.78 o 
  -2  12   5        9.65       12.36      1.99 o 
  -1  12   5        0.05        0.59      0.99 o 
   0  12   5        2.41        1.77      0.98 o 
   1  12   5        1.05        1.13      0.92 o 
   2  12   5        4.27        2.87      0.86 o 
   3  12   5        1.42        0.41      0.67 o 
   4  12   5        0.00        0.19      0.79 o 
   5  12   5       15.81       17.98      3.85 o 
   6  12   5        0.57        2.97      2.94 o 
   7  12   5      178.13      172.02      8.55 o 
   8  12   5      131.87      120.40      7.44 o 
   9  12   5       15.93       22.81      3.98 o 
  10  12   5       11.90       18.37      3.49 o 
  11  12   5        0.35        0.82      2.45 o 
  -1  13   5        1.31        2.07      1.32 o 
   0  13   5        6.79        3.99      1.16 o 
   1  13   5        1.47        0.58      1.00 o 
   2  13   5        0.44        0.10      0.91 o 
   3  13   5        1.11        3.02      1.09 o 
   4  13   5        8.92       12.06      1.38 o 
   5  13   5        5.79        3.50      1.73 o 
   6  13   5        1.04       -1.83      3.03 o 
   7  13   5        3.11        2.45      3.39 o 
   8  13   5        0.96        1.70      3.56 o 
   9  13   5        6.15        2.48      3.49 o 
  10  13   5       23.46       22.78      4.14 o 
   0  14   5        0.02       -0.15      1.13 o 
   1  14   5        2.22        1.64      1.13 o 
   2  14   5        3.50        2.03      1.05 o 
   3  14   5       15.38       12.68      1.59 o 
   4  14   5        6.97        6.99      1.22 o 
   5  14   5        0.23        1.35      1.66 o 
   6  14   5        3.31        7.77      3.72 o 
   7  14   5        3.70        3.23      3.75 o 
   8  14   5       72.03       76.68      6.85 o 
   9  14   5       52.96       47.64      5.74 o 
   3  15   5        2.57        2.21      1.30 o 
   4  15   5        2.15        2.48      1.23 o 
   5  15   5        0.10        0.38      1.88 o 
   6  15   5        0.93        4.47      3.62 o 
   7  15   5       34.24       38.18      6.04 o 
   8  15   5       39.07       51.26      6.49 o 
  -6 -14   6        0.20        4.31      3.79 o 
  -5 -14   6        0.56        2.86      2.18 o 
  -4 -14   6        0.81       -0.72      2.22 o 
  -3 -14   6        0.89        1.43      1.30 o 
  -9 -13   6        8.16       10.87      3.52 o 
  -8 -13   6        9.36        5.02      3.52 o 
  -7 -13   6        6.98        4.27      3.46 o 
  -6 -13   6       14.93        8.81      3.69 o 
  -5 -13   6        2.79        2.12      2.15 o 
  -4 -13   6        0.81        1.58      1.69 o 
  -3 -13   6        3.05        1.91      1.54 o 
  -2 -13   6        1.76        4.28      1.79 o 
  -1 -13   6        0.86        2.14      1.13 o 
   0 -13   6        4.31        3.01      1.24 o 
 -10 -12   6        0.01        2.38      2.77 o 
  -9 -12   6        2.00        4.86      2.94 o 
  -8 -12   6        5.67        7.47      3.39 o 
  -7 -12   6        8.81        9.82      3.49 o 
  -6 -12   6        6.78        6.56      3.30 o 
  -5 -12   6        2.46        4.02      1.90 o 
  -4 -12   6        5.46        5.99      1.14 o 
  -3 -12   6       14.72       19.56      1.55 o 
  -2 -12   6       74.71       81.50      2.31 o 
  -1 -12   6       86.19       96.53      2.63 o 
   0 -12   6       20.90       19.82      1.53 o 
   1 -12   6        0.01        0.80      1.05 o 
   2 -12   6        0.10        1.09      1.93 o 
 -10 -11   6        2.43        0.62      2.48 o 
  -9 -11   6        0.17       -0.10      2.41 o 
  -8 -11   6        0.12       -1.70      2.51 o 
  -7 -11   6        8.93        8.78      3.07 o 
  -6 -11   6        5.19        3.95      2.81 o 
  -5 -11   6       13.19       15.43      3.52 o 
  -4 -11   6       12.42       11.59      1.21 o 
  -3 -11   6        2.61        2.55      0.71 o 
  -2 -11   6       88.83       85.76      2.26 o 
  -1 -11   6       35.33       36.89      1.71 o 
   0 -11   6        5.27        5.55      1.11 o 
   1 -11   6       10.38       12.80      1.30 o 
   2 -11   6        1.30        1.81      0.97 o 
   3 -11   6        3.62        4.62      1.58 o 
 -11 -10   6        3.25        5.84      2.61 o 
 -10 -10   6        0.73       -0.88      2.15 o 
  -9 -10   6       13.51       13.38      2.84 o 
  -8 -10   6        0.49       -0.91      2.25 o 
  -7 -10   6       10.10        6.72      2.77 o 
  -6 -10   6       46.84       47.18      4.54 o 
  -5 -10   6        1.29        2.06      2.45 o 
  -4 -10   6        4.93        3.85      0.89 o 
  -3 -10   6        1.33        0.39      0.89 o 
  -2 -10   6      191.06      193.11      3.12 o 
  -1 -10   6      253.94      249.24      4.45 o 
   0 -10   6       16.12       12.65      1.54 o 
   1 -10   6        3.38        1.52      0.93 o 
   2 -10   6        1.72        3.04      0.94 o 
   3 -10   6        0.84        0.14      1.03 o 
   4 -10   6        1.97        2.63      1.29 o 
 -11  -9   6        5.45        4.54      2.45 o 
 -10  -9   6        3.52        5.61      2.22 o 
  -9  -9   6        2.80        7.18      2.41 o 
  -8  -9   6        0.76       -0.26      1.96 o 
  -7  -9   6        1.12       -3.65      1.83 o 
  -6  -9   6       19.36       13.74      2.77 o 
  -5  -9   6       21.01       24.28      3.30 o 
  -4  -9   6        4.47        8.39      1.56 o 
  -3  -9   6        2.06        3.24      0.65 o 
  -2  -9   6       65.82       63.22      1.67 o 
  -1  -9   6       51.58       52.93      1.59 o 
   0  -9   6        9.31       11.45      1.35 o 
   1  -9   6       86.19       81.72      2.23 o 
   2  -9   6        5.08        3.04      0.91 o 
   3  -9   6        1.42        1.21      0.76 o 
   4  -9   6        0.14        1.80      1.11 o 
   5  -9   6        9.00       11.24      2.33 o 
 -12  -8   6        0.76        0.39      2.06 o 
 -11  -8   6        3.52        2.74      2.15 o 
 -10  -8   6        0.56       -1.31      1.70 o 
  -9  -8   6       38.84       41.96      3.59 o 
  -8  -8   6       16.66       18.31      2.74 o 
  -7  -8   6       34.82       35.11      3.52 o 
  -6  -8   6      130.16      119.36      5.84 o 
  -5  -8   6       30.61       32.56      3.36 o 
  -4  -8   6       64.74       57.98      1.53 o 
  -3  -8   6      102.22      114.35      1.85 o 
  -2  -8   6        2.97        0.53      0.64 o 
  -1  -8   6      143.56      142.35      2.26 o 
   0  -8   6       17.52       15.92      0.93 o 
   1  -8   6       13.93       16.99      1.16 o 
   2  -8   6       28.37       34.72      1.28 o 
   3  -8   6       31.37       33.42      1.30 o 
   4  -8   6        0.38        2.40      0.90 o 
   5  -8   6        0.08        1.34      1.75 o 
   6  -8   6       14.38       11.88      4.34 o 
 -12  -7   6        1.37       -2.68      1.89 o 
 -11  -7   6       19.52       17.65      2.51 o 
 -10  -7   6       16.77       14.55      2.41 o 
  -9  -7   6       33.65       32.66      3.07 o 
  -8  -7   6        4.03        3.26      1.79 o 
  -7  -7   6       13.16        6.62      2.12 o 
  -6  -7   6       72.00       77.95      4.44 o 
  -5  -7   6       23.69       20.13      2.61 o 
  -4  -7   6        0.02       -0.11      0.89 o 
  -3  -7   6       40.18       32.93      1.72 o 
  -2  -7   6      126.15      117.11      2.01 o 
  -1  -7   6        6.68        6.49      0.64 o 
   0  -7   6        4.59        3.79      0.55 o 
   1  -7   6       37.50       35.19      1.12 o 
   2  -7   6      132.47      140.96      2.27 o 
   3  -7   6       42.41       48.84      2.22 o 
   4  -7   6        9.68        9.05      1.08 o 
   5  -7   6        2.64        6.06      1.83 o 
   6  -7   6       22.39       19.45      4.05 o 
   7  -7   6        1.89       -2.25      3.23 o 
 -12  -6   6       47.21       49.92      3.75 o 
 -11  -6   6        0.47       -0.29      1.73 o 
 -10  -6   6       15.48       12.95      2.22 o 
  -9  -6   6        3.81        1.63      1.73 o 
  -8  -6   6        1.50        0.08      1.34 o 
  -7  -6   6       12.92       11.27      1.88 o 
  -6  -6   6      110.67      121.19      5.12 o 
  -5  -6   6        3.62        7.24      1.73 o 
  -4  -6   6       89.32       93.00      1.84 o 
  -3  -6   6       42.86       39.09      1.03 o 
  -2  -6   6        3.80        1.78      0.92 o 
  -1  -6   6       33.18       38.23      1.04 o 
   0  -6   6        4.83        4.98      0.54 o 
   1  -6   6      151.40      134.98      1.84 o 
   2  -6   6        5.50        4.86      0.76 o 
   3  -6   6      107.27       92.28      1.77 o 
   4  -6   6      241.28      244.90      3.76 o 
   5  -6   6        9.83       10.54      1.53 o 
   6  -6   6        5.71        3.20      3.03 o 
   7  -6   6       25.69       31.23      4.57 o 
   8  -6   6        1.62       -4.54      3.10 o 
 -12  -5   6        7.60       10.25      2.48 o 
 -11  -5   6        0.03       -0.36      1.70 o 
 -10  -5   6       27.65       26.92      2.68 o 
  -9  -5   6        7.76        3.13      1.79 o 
  -8  -5   6       14.47       11.11      1.83 o 
  -7  -5   6      145.47      128.69      4.26 o 
  -6  -5   6        6.84        4.36      1.14 o 
  -5  -5   6       17.96       27.80      1.97 o 
  -4  -5   6       17.96       19.31      0.88 o 
  -3  -5   6        9.46       11.54      0.55 o 
  -2  -5   6      113.15       94.68      1.32 o 
  -1  -5   6      249.56      209.01      2.33 o 
   0  -5   6      137.51      165.30      2.28 o 
   1  -5   6       43.51       36.04      0.96 o 
   2  -5   6       51.04       44.31      1.12 o 
   3  -5   6        8.55       10.48      0.64 o 
   4  -5   6        3.55        5.89      0.72 o 
   5  -5   6       75.26       75.08      4.20 o 
   6  -5   6        3.75        3.20      2.74 o 
   7  -5   6        0.10        0.00      2.87 o 
   8  -5   6        0.01       -1.79      2.84 o 
 -12  -4   6        9.22       12.11      2.58 o 
 -11  -4   6        0.43        0.59      1.83 o 
 -10  -4   6       23.46       23.43      2.55 o 
  -9  -4   6       89.00       89.90      4.24 o 
  -8  -4   6      169.05      176.74      5.06 o 
  -7  -4   6      342.54      328.87      7.41 o 
  -6  -4   6        9.13       11.15      1.27 o 
  -5  -4   6        4.76        6.74      0.69 o 
  -4  -4   6      323.25      302.47      4.63 o 
  -3  -4   6      943.76     1065.19      9.67 o 
  -2  -4   6      557.73      697.18      5.22 o 
  -1  -4   6       96.98       83.79      1.26 o 
   0  -4   6      319.73      289.54      2.63 o 
   1  -4   6       40.55       49.52      1.17 o 
   2  -4   6       28.25       30.81      0.93 o 
   3  -4   6      315.88      268.74      3.14 o 
   4  -4   6       76.84       75.31      1.62 o 
   5  -4   6        1.68        0.44      1.16 o 
   6  -4   6       27.46       28.47      2.27 o 
   7  -4   6        3.04       -1.40      2.48 o 
   8  -4   6       20.08       23.92      3.88 o 
   9  -4   6        0.01        0.91      3.10 o 
 -12  -3   6        8.28       11.75      2.74 o 
 -11  -3   6        1.63        3.23      1.99 o 
 -10  -3   6       10.82        8.12      2.19 o 
  -9  -3   6      152.12      151.89      5.64 o 
  -8  -3   6       45.67       41.53      6.04 o 
  -7  -3   6       99.29       88.37      5.99 o 
  -6  -3   6       13.50       13.30      1.45 o 
  -5  -3   6       46.41       34.37      1.13 o 
  -4  -3   6        4.40       16.80      1.06 o 
  -3  -3   6      493.69      565.37      6.07 o 
  -2  -3   6        0.72        0.59      0.30 o 
  -1  -3   6        2.11        0.24      0.38 o 
   0  -3   6      682.61      857.12      6.90 o 
   1  -3   6     2846.78     3058.20     21.38 o 
   2  -3   6       29.43       37.79      0.85 o 
   3  -3   6        5.16        6.75      0.59 o 
   4  -3   6       47.13       58.72      1.79 o 
   5  -3   6      293.28      270.69      4.99 o 
   6  -3   6        1.72        5.32      1.96 o 
   7  -3   6       30.93       21.64      2.47 o 
   8  -3   6       30.02       37.03      4.18 o 
   9  -3   6       15.85       14.49      3.20 o 
  10  -3   6        0.04        1.70      3.03 o 
 -11  -2   6        3.87       -0.10      2.19 o 
 -10  -2   6       13.71       15.99      2.58 o 
  -9  -2   6      115.70      110.84      4.83 o 
  -8  -2   6        1.04        1.38      1.64 o 
  -7  -2   6      909.16      837.40     15.22 o 
  -6  -2   6        4.09        1.82      1.04 o 
  -5  -2   6       12.10       15.97      1.46 o 
  -4  -2   6      166.76      200.04      3.71 o 
  -3  -2   6     1482.62     1567.46     40.69 o 
  -2  -2   6     1034.75     1168.17      9.50 o 
  -1  -2   6      440.15      389.73      3.84 o 
   0  -2   6       61.31       80.79      1.16 o 
   1  -2   6       29.42       12.26      0.50 o 
   2  -2   6     1737.05     1892.95     13.44 o 
   3  -2   6       16.43       23.17      0.79 o 
   4  -2   6       13.22       16.18      0.91 o 
   5  -2   6       22.50       24.33      1.64 o 
   6  -2   6      487.46      494.59      8.05 o 
   7  -2   6        9.14       11.13      2.54 o 
   8  -2   6       21.16       22.92      2.40 o 
   9  -2   6       10.49       12.99      3.00 o 
  10  -2   6        0.60        1.76      2.58 o 
 -11  -1   6        0.27        0.20      2.32 o 
 -10  -1   6        0.77        2.81      2.19 o 
  -9  -1   6        2.34        2.15      1.86 o 
  -8  -1   6      633.96      616.38     12.39 o 
  -7  -1   6      366.40      324.09     11.60 o 
  -6  -1   6      156.94      154.29      6.54 o 
  -5  -1   6       57.51       62.04      2.68 o 
  -4  -1   6      377.13      374.02      5.62 o 
  -3  -1   6     5023.80     5302.19     62.04 o 
  -2  -1   6     1304.07     1310.30     10.85 o 
  -1  -1   6      695.21      637.51      7.84 o 
   0  -1   6        2.00        2.59      0.36 o 
   1  -1   6       30.01       12.69      0.48 o 
   2  -1   6     4310.21     4476.96     31.89 o 
   3  -1   6      180.65      235.31      3.40 o 
   4  -1   6      218.46      249.04      3.99 o 
   5  -1   6       90.80       91.24      2.30 o 
   6  -1   6      251.12      242.26      5.02 o 
   7  -1   6       15.03       16.17      1.78 o 
   8  -1   6      217.41      221.75      8.14 o 
   9  -1   6        4.48        2.58      2.12 o 
  10  -1   6        4.77        5.68      2.64 o 
  11  -1   6       23.22       36.90      4.27 o 
 -11   0   6        9.39       16.45      3.26 o 
 -10   0   6       40.63       49.08      4.18 o 
  -9   0   6        0.03        0.49      1.99 o 
  -8   0   6        3.77        6.62      2.25 o 
  -7   0   6      281.34      264.34      6.99 o 
  -6   0   6        0.17        0.57      1.13 o 
  -5   0   6       32.05       33.36      1.26 o 
  -4   0   6       41.21       34.43      1.36 o 
  -3   0   6        4.34       17.10      1.20 o 
  -2   0   6      518.04      513.72      4.77 o 
  -1   0   6     1040.76     1079.40      8.49 o 
   0   0   6       79.38       98.27      1.47 o 
   1   0   6     2588.58     2731.40     18.56 o 
   2   0   6      167.25      168.55      1.67 o 
   3   0   6       31.19       39.31      1.21 o 
   4   0   6      913.34      867.68     17.64 o 
   5   0   6       25.45       19.24      1.04 o 
   6   0   6       83.72      101.05      2.47 o 
   7   0   6      486.38      475.92      8.13 o 
   8   0   6       17.70       17.18      1.60 o 
   9   0   6       21.13       28.22      3.26 o 
  10   0   6        0.87        1.08      2.28 o 
  11   0   6        6.03        6.92      2.71 o 
 -11   1   6       25.77       31.68      4.11 o 
 -10   1   6        1.90        5.74      2.87 o 
  -9   1   6        0.01       -1.17      2.02 o 
  -8   1   6        0.07       -0.85      1.96 o 
  -7   1   6      641.47      632.50     19.40 o 
  -6   1   6      371.31      356.18      8.21 o 
  -5   1   6       24.20       30.08      2.33 o 
  -4   1   6      171.62      202.69      7.24 o 
  -3   1   6        8.99        9.69      0.64 o 
  -2   1   6     4172.16     4665.00     34.87 o 
  -1   1   6      291.86      233.88      2.22 o 
   0   1   6       62.76       43.33      0.82 o 
   1   1   6      351.19      288.89      2.87 o 
   2   1   6      205.23      288.48      2.55 o 
   3   1   6       22.90       25.04      0.89 o 
   4   1   6       18.42       18.97      0.76 o 
   5   1   6      161.65      173.34      2.61 o 
   6   1   6      111.95      121.62      2.92 o 
   7   1   6        5.60        5.81      1.01 o 
   8   1   6       21.85       15.43      1.43 o 
   9   1   6        0.79       -0.26      1.76 o 
  10   1   6        3.63        2.81      2.12 o 
  11   1   6       35.78       42.88      3.79 o 
 -10   2   6        0.02       -0.65      2.45 o 
  -9   2   6        6.49        8.58      2.74 o 
  -8   2   6       24.01       21.21      3.30 o 
  -7   2   6      253.78      269.12     10.15 o 
  -6   2   6      228.60      230.03      6.48 o 
  -5   2   6       33.00       34.13      2.51 o 
  -4   2   6        0.21        1.41      0.59 o 
  -3   2   6        6.68        7.37      0.51 o 
  -2   2   6     1727.94     1849.70     13.34 o 
  -1   2   6      604.02      511.90      4.57 o 
   0   2   6      141.50      144.62      1.73 o 
   1   2   6      914.52      929.78      7.35 o 
   2   2   6     1535.18     1451.23     11.90 o 
   3   2   6      791.13      840.83     13.81 o 
   4   2   6        0.01       -0.14      0.32 o 
   5   2   6        2.47        3.98      0.51 o 
   6   2   6        0.17        0.16      0.49 o 
   7   2   6      445.93      413.12      5.97 o 
   8   2   6        2.40       -0.59      1.32 o 
   9   2   6        0.22       -0.40      1.18 o 
  10   2   6        1.00       -0.46      1.73 o 
  11   2   6        0.02       -0.07      1.83 o 
  12   2   6       11.08       10.93      2.68 o 
 -10   3   6        1.49       -1.17      2.84 o 
  -9   3   6        4.01        0.98      2.74 o 
  -8   3   6       49.64       55.54      4.70 o 
  -7   3   6      198.48      214.22      8.68 o 
  -6   3   6      126.16      151.87      5.54 o 
  -5   3   6       89.92       81.63      3.92 o 
  -4   3   6       88.11      106.37      2.40 o 
  -3   3   6        0.70        0.13      0.44 o 
  -2   3   6      305.87      386.57      3.48 o 
  -1   3   6      265.82      287.68      2.97 o 
   0   3   6      398.51      331.87      3.21 o 
   1   3   6      557.35      553.28      4.75 o 
   2   3   6      317.47      309.08      2.41 o 
   3   3   6      358.11      358.52      5.07 o 
   4   3   6      294.57      284.41      3.24 o 
   5   3   6       20.24       18.28      0.84 o 
   6   3   6        6.76        8.62      1.23 o 
   7   3   6      616.91      598.40      8.32 o 
   8   3   6        1.65        3.85      1.16 o 
   9   3   6       44.99       55.62      2.72 o 
  10   3   6        2.11        3.59      1.66 o 
  11   3   6       10.95        5.81      2.02 o 
  12   3   6       33.21       41.21      3.52 o 
  -9   4   6        1.57        4.18      2.90 o 
  -8   4   6        0.05        1.31      2.61 o 
  -7   4   6       25.88       23.23      3.79 o 
  -6   4   6      370.28      354.13     11.91 o 
  -5   4   6       54.23       46.43      3.02 o 
  -4   4   6        7.54        8.94      1.15 o 
  -3   4   6       18.90       26.45      1.03 o 
  -2   4   6        1.47        0.25      0.38 o 
  -1   4   6      791.20      808.93      7.02 o 
   0   4   6      185.20      149.82      1.90 o 
   1   4   6        0.00        0.25      0.40 o 
   2   4   6     4013.90     4244.87     29.50 o 
   3   4   6       12.69       21.65      1.56 o 
   4   4   6       20.43       25.68      0.63 o 
   5   4   6       88.61       74.11      1.56 o 
   6   4   6       13.51       14.80      1.26 o 
   7   4   6      291.82      285.93      4.55 o 
   8   4   6      143.04      149.29      3.76 o 
   9   4   6       76.10       87.38      3.59 o 
  10   4   6       16.05       16.25      2.02 o 
  11   4   6        3.72        5.74      1.89 o 
  12   4   6        0.78        0.03      1.86 o 
  -9   5   6        0.09        4.89      3.26 o 
  -8   5   6        5.73       10.05      3.49 o 
  -7   5   6       15.05       16.28      3.79 o 
  -6   5   6      115.33      124.16      6.95 o 
  -5   5   6       97.44      117.62      6.77 o 
  -4   5   6       66.36       63.61      2.07 o 
  -3   5   6        3.46        2.57      0.51 o 
  -2   5   6        1.54       -0.53      0.46 o 
  -1   5   6       37.72       26.20      1.38 o 
   0   5   6     1317.77     1437.15     11.70 o 
   1   5   6      100.37      121.63      1.55 o 
   2   5   6      407.77      329.25      2.60 o 
   3   5   6     1063.62     1165.92      9.15 o 
   4   5   6        4.35        4.84      0.58 o 
   5   5   6      139.49      152.96      2.53 o 
   6   5   6       29.62       34.89      1.39 o 
   7   5   6      134.53      128.45      2.69 o 
   8   5   6       96.90       91.23      3.59 o 
   9   5   6      112.88      103.80      3.75 o 
  10   5   6        5.56        6.99      1.46 o 
  11   5   6        6.61        5.02      1.66 o 
  12   5   6        0.39        0.42      1.63 o 
  -8   6   6        0.33        0.49      3.17 o 
  -7   6   6       18.70       22.45      4.41 o 
  -6   6   6       32.29       38.99      4.96 o 
  -5   6   6       88.70       84.22      5.87 o 
  -4   6   6       21.06       22.37      1.89 o 
  -3   6   6        2.32        2.49      0.61 o 
  -2   6   6      270.16      276.93      3.75 o 
  -1   6   6       11.45       15.49      0.85 o 
   0   6   6     1628.62     1580.69     11.99 o 
   1   6   6      243.35      228.01      2.33 o 
   2   6   6       15.21       18.34      0.54 o 
   3   6   6      100.78      123.30      1.61 o 
   4   6   6        9.71        8.61      0.66 o 
   5   6   6      103.97       99.94      2.38 o 
   6   6   6       72.49       78.28      2.06 o 
   7   6   6      267.76      233.11      5.21 o 
   8   6   6      470.17      444.09     11.06 o 
   9   6   6       29.59       25.65      2.19 o 
  10   6   6       12.00       13.77      1.64 o 
  11   6   6       26.76       30.25      2.41 o 
  12   6   6       24.46       26.20      2.51 o 
  -7   7   6        5.16       -0.46      3.23 o 
  -6   7   6       28.40       38.63      5.19 o 
  -5   7   6        2.06        2.96      3.25 o 
  -4   7   6       35.48       39.63      2.78 o 
  -3   7   6       27.61       26.93      1.21 o 
  -2   7   6        4.76        4.69      0.76 o 
  -1   7   6      114.19      112.27      2.08 o 
   0   7   6      581.10      534.26      5.41 o 
   1   7   6      961.73      912.72      8.30 o 
   2   7   6        5.42        5.77      0.43 o 
   3   7   6      108.47      132.14      1.86 o 
   4   7   6       15.75       25.57      1.09 o 
   5   7   6      276.28      276.83      5.95 o 
   6   7   6        4.77        2.70      0.97 o 
   7   7   6      315.05      299.90     11.84 o 
   8   7   6        3.61        4.01      1.93 o 
   9   7   6       60.96       52.83      3.26 o 
  10   7   6       14.62       13.22      2.09 o 
  11   7   6       27.57       39.51      2.90 o 
  12   7   6       18.35       24.57      2.48 o 
  -7   8   6        9.36        8.29      4.47 o 
  -6   8   6       41.24       48.03      5.74 o 
  -5   8   6       23.70       27.12      3.36 o 
  -4   8   6       31.34       35.74      2.86 o 
  -3   8   6       12.41       16.43      1.08 o 
  -2   8   6        9.29        7.15      0.87 o 
  -1   8   6        0.19        0.29      0.65 o 
   0   8   6      948.39      963.45      8.78 o 
   1   8   6      386.78      411.31      4.01 o 
   2   8   6      181.54      202.74      2.35 o 
   3   8   6        0.19       -0.23      0.44 o 
   4   8   6      193.27      197.26      3.27 o 
   5   8   6        3.07        3.50      1.40 o 
   6   8   6        1.71        0.62      1.79 o 
   7   8   6      337.75      333.61     10.12 o 
   8   8   6        6.02        8.97      2.48 o 
   9   8   6      180.79      172.64      6.36 o 
  10   8   6        2.98        5.55      1.93 o 
  11   8   6       11.95       13.41      2.22 o 
  12   8   6       12.94       15.99      2.35 o 
  -6   9   6       17.00       22.65      5.02 o 
  -5   9   6       15.32       17.85      2.61 o 
  -4   9   6        2.92        0.09      1.74 o 
  -3   9   6        5.39        3.57      1.10 o 
  -2   9   6        0.02        0.01      0.81 o 
  -1   9   6       39.15       38.23      1.46 o 
   0   9   6      355.09      338.83      3.95 o 
   1   9   6      288.10      282.68      3.38 o 
   2   9   6        0.17       -0.20      0.56 o 
   3   9   6       30.01       32.76      1.40 o 
   4   9   6        4.41        3.71      0.57 o 
   5   9   6        2.30        2.45      1.32 o 
   6   9   6        8.35       12.95      2.94 o 
   7   9   6       38.57       28.16      3.36 o 
   8   9   6       69.70       59.29      4.34 o 
   9   9   6        0.34       -0.75      1.76 o 
  10   9   6        2.35        0.78      2.06 o 
  11   9   6        9.34        5.97      2.25 o 
  12   9   6        3.10        5.29      2.22 o 
  -5  10   6        3.15        1.51      2.24 o 
  -4  10   6        2.99        4.32      2.00 o 
  -3  10   6        0.03        1.46      0.83 o 
  -2  10   6        0.25        0.89      0.98 o 
  -1  10   6        7.16        5.16      1.06 o 
   0  10   6       20.81       15.54      1.16 o 
   1  10   6       27.52       27.93      1.25 o 
   2  10   6       27.13       24.42      1.11 o 
   3  10   6       48.54       49.62      1.27 o 
   4  10   6        6.73        6.96      0.76 o 
   5  10   6        0.95        0.07      2.28 o 
   6  10   6        2.36        0.42      2.25 o 
   7  10   6      197.68      196.04      8.29 o 
   8  10   6      151.90      144.22      6.85 o 
   9  10   6        2.04       -1.53      2.02 o 
  10  10   6       11.55       12.69      2.81 o 
  11  10   6        4.91        5.12      2.32 o 
  12  10   6        2.22        0.13      2.12 o 
  -4  11   6        3.00       -1.66      2.38 o 
  -3  11   6        0.63       -0.07      1.52 o 
  -2  11   6        3.42        2.92      1.14 o 
  -1  11   6        2.45        2.52      2.93 o 
   0  11   6       32.25       31.10      1.67 o 
   1  11   6       16.69       21.97      1.27 o 
   2  11   6       11.92       12.88      0.97 o 
   3  11   6       17.11       18.06      0.93 o 
   4  11   6       11.84       15.46      1.81 o 
   5  11   6        8.84        7.47      3.00 o 
   6  11   6        4.65        6.69      2.90 o 
   7  11   6        1.45        0.42      2.77 o 
   8  11   6       11.17       10.90      3.39 o 
   9  11   6       28.55       28.16      3.88 o 
  10  11   6       11.21        7.60      2.71 o 
  11  11   6        0.01       -1.93      2.15 o 
  -3  12   6        1.59        3.23      1.84 o 
  -2  12   6        0.03       -0.03      1.19 o 
  -1  12   6        0.15       -1.46      1.09 o 
   0  12   6        8.78        7.45      1.32 o 
   1  12   6        1.15       -0.55      0.84 o 
   2  12   6        0.84        0.73      0.86 o 
   3  12   6       16.39       15.09      1.04 o 
   4  12   6        0.15        0.50      0.78 o 
   5  12   6        0.88        1.53      2.94 o 
   6  12   6        0.08        0.29      2.87 o 
   7  12   6       35.79       33.87      4.80 o 
   8  12   6        0.00       -5.55      2.77 o 
   9  12   6       15.95       15.50      3.65 o 
  10  12   6        1.14        0.78      2.51 o 
  11  12   6        5.29        9.33      2.97 o 
  -1  13   6        3.91        5.82      1.79 o 
   0  13   6        0.91        0.75      1.05 o 
   1  13   6        7.30        2.96      1.13 o 
   2  13   6        5.35        5.49      1.06 o 
   3  13   6       10.91       12.52      1.37 o 
   4  13   6        1.57        3.47      1.07 o 
   5  13   6        0.16        1.88      1.73 o 
   6  13   6        4.35        5.58      3.59 o 
   7  13   6       15.14       21.60      4.34 o 
   8  13   6        1.84        0.78      3.49 o 
   9  13   6        0.05       -2.51      3.17 o 
  10  13   6        2.01        0.49      2.87 o 
   0  14   6        2.72        2.28      1.26 o 
   1  14   6        0.59       -1.26      1.06 o 
   2  14   6        1.52       -0.78      0.97 o 
   3  14   6        9.90        8.63      2.01 o 
   4  14   6        0.00        0.59      1.32 o 
   5  14   6        2.75        4.18      1.96 o 
   6  14   6        2.14        6.85      3.92 o 
   7  14   6       12.94       18.21      4.63 o 
   8  14   6        7.97        1.50      4.24 o 
   9  14   6        0.13        1.47      3.79 o 
   3  15   6        0.35       -0.34      1.22 o 
   4  15   6        4.06        3.71      1.27 o 
   5  15   6        0.12        1.93      2.06 o 
   6  15   6        2.82       -0.72      3.72 o 
   7  15   6       11.57       18.99      5.19 o 
  -8 -13   7        1.99        0.23      3.13 o 
  -7 -13   7        3.61        4.60      3.59 o 
  -6 -13   7        7.15       12.50      3.95 o 
  -5 -13   7        0.57        0.54      2.25 o 
  -4 -13   7        0.01       -1.33      1.05 o 
  -3 -13   7       12.75       17.40      1.74 o 
  -2 -13   7        3.03        5.29      1.10 o 
  -1 -13   7        0.57        1.02      1.12 o 
  -9 -12   7        1.50        0.69      2.84 o 
  -8 -12   7        0.18        0.59      2.87 o 
  -7 -12   7        2.70        6.00      3.26 o 
  -6 -12   7        1.64        1.21      2.94 o 
  -5 -12   7        0.60        0.75      1.73 o 
  -4 -12   7        0.25        0.79      1.39 o 
  -3 -12   7        2.57        4.46      1.25 o 
  -2 -12   7       11.30       11.82      1.23 o 
  -1 -12   7       24.69       27.42      1.67 o 
   0 -12   7        6.33        5.62      1.22 o 
   1 -12   7        0.00        0.40      1.07 o 
 -10 -11   7        7.97        7.21      2.87 o 
  -9 -11   7        1.04        2.51      2.61 o 
  -8 -11   7       10.29        6.82      3.03 o 
  -7 -11   7       46.33       45.36      4.83 o 
  -6 -11   7        1.81       -0.88      2.61 o 
  -5 -11   7        0.20        3.69      2.97 o 
  -4 -11   7        4.60        2.39      1.01 o 
  -3 -11   7       17.04       15.88      1.37 o 
  -2 -11   7       12.06       11.44      1.16 o 
  -1 -11   7       22.26       23.20      1.50 o 
   0 -11   7        6.04        9.84      1.32 o 
   1 -11   7        0.59        0.67      0.95 o 
   2 -11   7        6.09        6.35      1.15 o 
   3 -11   7        5.78        8.43      1.93 o 
 -11 -10   7       19.70       21.47      3.52 o 
 -10 -10   7       15.79       14.23      3.13 o 
  -9 -10   7       22.92       25.91      3.65 o 
  -8 -10   7        6.32        2.25      2.45 o 
  -7 -10   7        6.67       11.68      3.13 o 
  -6 -10   7        1.40        1.96      2.55 o 
  -5 -10   7       10.44        7.99      3.07 o 
  -4 -10   7       22.75       25.68      2.68 o 
  -3 -10   7       20.21       21.58      1.08 o 
  -2 -10   7       44.72       52.57      1.81 o 
  -1 -10   7        6.47        6.41      1.11 o 
   0 -10   7        1.22        1.71      0.92 o 
   1 -10   7       10.05       11.54      1.22 o 
   2 -10   7        0.33        0.37      0.85 o 
   3 -10   7        5.11        6.84      1.35 o 
   4 -10   7        4.17        5.15      1.44 o 
 -11  -9   7       10.06       15.92      3.13 o 
 -10  -9   7       38.17       45.62      4.27 o 
  -9  -9   7        0.89       -0.98      1.96 o 
  -8  -9   7       19.41       18.27      3.13 o 
  -7  -9   7        4.74        3.26      2.41 o 
  -6  -9   7       21.23       14.03      2.90 o 
  -5  -9   7       24.38       24.70      3.39 o 
  -4  -9   7       18.59       16.88      1.18 o 
  -3  -9   7       56.74       63.10      1.61 o 
  -2  -9   7       25.40       21.70      1.19 o 
  -1  -9   7        0.89       -0.81      0.70 o 
   0  -9   7        2.70        4.13      0.96 o 
   1  -9   7        7.90        7.78      1.29 o 
   2  -9   7       15.75       15.02      1.20 o 
   3  -9   7        8.40        9.10      1.04 o 
   4  -9   7       12.26       12.69      1.49 o 
   5  -9   7        0.10        0.72      1.96 o 
 -11  -8   7       45.49       53.61      4.24 o 
 -10  -8   7       25.04       32.04      3.39 o 
  -9  -8   7        0.01        1.34      1.96 o 
  -8  -8   7        1.20        1.79      2.02 o 
  -7  -8   7       42.73       47.05      4.18 o 
  -6  -8   7       18.61       22.22      3.00 o 
  -5  -8   7        2.08        6.88      2.32 o 
  -4  -8   7        3.36        5.66      2.25 o 
  -3  -8   7        2.53        1.17      0.55 o 
  -2  -8   7        2.72       -0.60      0.67 o 
  -1  -8   7       44.38       39.67      1.91 o 
   0  -8   7       33.71       28.87      1.29 o 
   1  -8   7       21.90       21.41      1.15 o 
   2  -8   7        8.36        7.38      0.93 o 
   3  -8   7       31.50       30.18      2.00 o 
   4  -8   7       16.15       19.36      1.53 o 
   5  -8   7        1.71        4.59      1.94 o 
   6  -8   7        7.51        7.70      4.08 o 
 -11  -7   7        0.11       -2.28      1.73 o 
 -10  -7   7        0.11        0.39      1.86 o 
  -9  -7   7       17.47       14.29      2.55 o 
  -8  -7   7       72.92       69.50      4.41 o 
  -7  -7   7        0.05       -3.46      1.73 o 
  -6  -7   7       31.89       35.47      3.39 o 
  -5  -7   7        0.55        1.14      1.70 o 
  -4  -7   7       54.67       50.18      1.91 o 
  -3  -7   7        8.98        2.92      0.71 o 
  -2  -7   7       52.88       48.38      2.35 o 
  -1  -7   7       53.69       53.88      1.44 o 
   0  -7   7        1.16        0.87      0.55 o 
   1  -7   7       19.14       13.58      0.84 o 
   2  -7   7       46.10       45.78      1.37 o 
   3  -7   7       16.92       16.39      0.95 o 
   4  -7   7       21.77       21.70      1.42 o 
   5  -7   7        0.16       -1.35      1.52 o 
   6  -7   7       20.51       28.98      4.76 o 
   7  -7   7        0.01       -4.50      3.52 o 
 -12  -6   7        0.35        2.94      2.28 o 
 -11  -6   7        0.91        0.78      1.99 o 
 -10  -6   7        7.29        8.84      2.25 o 
  -9  -6   7       22.94       20.36      2.58 o 
  -8  -6   7        0.33        2.19      1.73 o 
  -7  -6   7      154.43      154.08      5.09 o 
  -6  -6   7       59.63       63.56      3.98 o 
  -5  -6   7        0.54        2.32      1.66 o 
  -4  -6   7        6.76        7.92      0.73 o 
  -3  -6   7       86.78       87.12      2.47 o 
  -2  -6   7      199.27      227.58      2.99 o 
  -1  -6   7      209.66      220.24      2.70 o 
   0  -6   7       19.77       21.71      0.92 o 
   1  -6   7       35.12       32.84      1.20 o 
   2  -6   7        0.02        1.22      0.54 o 
   3  -6   7      139.24      132.68      2.08 o 
   4  -6   7        8.78        6.60      0.94 o 
   5  -6   7        0.47        0.60      1.24 o 
   6  -6   7       10.73        9.95      3.59 o 
   7  -6   7        0.60       -3.33      3.00 o 
 -12  -5   7       11.57       18.73      2.97 o 
 -11  -5   7        2.99        3.88      2.12 o 
 -10  -5   7        6.27       10.51      2.15 o 
  -9  -5   7       43.86       41.54      3.20 o 
  -8  -5   7        4.28        4.41      1.83 o 
  -7  -5   7      703.71      699.45     13.56 o 
  -6  -5   7       11.76        9.04      2.12 o 
  -5  -5   7        0.76       -0.13      1.45 o 
  -4  -5   7       11.67       16.48      1.02 o 
  -3  -5   7       22.09       27.03      1.02 o 
  -2  -5   7       21.62       23.33      0.93 o 
  -1  -5   7       14.36       20.80      0.91 o 
   0  -5   7      188.39      201.70      2.37 o 
   1  -5   7      126.61      154.82      2.14 o 
   2  -5   7        4.95        6.68      0.64 o 
   3  -5   7       12.06       14.57      0.87 o 
   4  -5   7       50.42       61.16      1.81 o 
   5  -5   7       13.12       12.89      2.14 o 
   6  -5   7      144.73      151.44      7.67 o 
   7  -5   7       17.10       14.81      3.72 o 
   8  -5   7        4.28        1.11      3.26 o 
 -11  -4   7        8.20        7.11      2.38 o 
 -10  -4   7       18.54       21.08      2.64 o 
  -9  -4   7       26.60       27.93      2.87 o 
  -8  -4   7      224.63      222.41      6.06 o 
  -7  -4   7      366.61      341.08      7.89 o 
  -6  -4   7      130.93      122.26      4.05 o 
  -5  -4   7       40.25       53.92      2.39 o 
  -4  -4   7        6.09       12.73      0.90 o 
  -3  -4   7       14.00       13.63      0.64 o 
  -2  -4   7      419.00      419.96      3.48 o 
  -1  -4   7        6.30        7.25      0.49 o 
   0  -4   7      120.15      123.25      1.61 o 
   1  -4   7       14.81       16.64      0.76 o 
   2  -4   7      113.91      119.26      1.80 o 
   3  -4   7        2.03        3.14      0.60 o 
   4  -4   7       22.40       33.38      1.82 o 
   5  -4   7       13.54       16.54      2.94 o 
   6  -4   7        9.01        8.38      1.68 o 
   7  -4   7        4.56        0.03      2.71 o 
   8  -4   7        3.43        2.15      2.97 o 
   9  -4   7        0.13       -2.64      2.94 o 
 -11  -3   7       48.92       58.64      4.21 o 
 -10  -3   7        8.90       10.70      2.32 o 
  -9  -3   7       54.04       41.64      3.26 o 
  -8  -3   7       19.90       14.77      2.03 o 
  -7  -3   7      351.85      335.27     17.28 o 
  -6  -3   7       41.47       35.70      2.32 o 
  -5  -3   7       40.33       45.61      1.51 o 
  -4  -3   7      187.01      220.07      7.24 o 
  -3  -3   7      349.65      429.41      4.32 o 
  -2  -3   7       60.79       59.89      1.25 o 
  -1  -3   7        5.24       14.38      0.62 o 
   0  -3   7      227.06      290.52      2.91 o 
   1  -3   7      172.77      171.54      1.94 o 
   2  -3   7      321.56      320.64      3.18 o 
   3  -3   7       27.68       29.65      0.81 o 
   4  -3   7      349.09      359.83      4.35 o 
   5  -3   7      397.52      361.01      6.93 o 
   6  -3   7       16.44       11.40      1.71 o 
   7  -3   7      139.43      144.59      5.08 o 
   8  -3   7        3.04        3.56      2.64 o 
   9  -3   7        0.17        1.24      2.74 o 
 -11  -2   7        4.52        9.27      2.68 o 
 -10  -2   7        2.80        3.79      2.22 o 
  -9  -2   7       35.94       39.19      3.26 o 
  -8  -2   7      268.04      261.89      8.35 o 
  -7  -2   7      287.63      273.27      6.87 o 
  -6  -2   7      192.62      178.99      4.94 o 
  -5  -2   7      185.20      188.17      6.61 o 
  -4  -2   7       24.05       19.30      1.44 o 
  -3  -2   7       36.89       39.52      0.82 o 
  -2  -2   7       87.09      141.97      1.88 o 
  -1  -2   7       79.34       72.32      1.27 o 
   0  -2   7      534.93      490.70      4.49 o 
   1  -2   7     2068.79     1977.71     14.10 o 
   2  -2   7       26.64       34.49      0.79 o 
   3  -2   7       34.93       36.51      0.96 o 
   4  -2   7        1.65        4.83      0.68 o 
   5  -2   7       16.74       15.86      1.49 o 
   6  -2   7     1634.83     1698.80     23.91 o 
   7  -2   7        4.42        2.02      1.39 o 
   8  -2   7       14.89       14.16      3.13 o 
   9  -2   7        3.72       -0.39      2.25 o 
  10  -2   7        0.24        3.03      2.94 o 
 -11  -1   7       39.06       47.31      4.50 o 
 -10  -1   7        0.56        2.25      2.28 o 
  -9  -1   7        9.00       10.54      2.51 o 
  -8  -1   7      240.29      213.63      7.54 o 
  -7  -1   7       91.73       81.19      3.80 o 
  -6  -1   7      265.30      257.07      6.39 o 
  -5  -1   7       54.17       57.47      4.56 o 
  -4  -1   7      213.04      202.04      3.32 o 
  -3  -1   7      103.69      106.32      1.38 o 
  -2  -1   7     1561.21     1759.96     14.48 o 
  -1  -1   7     1455.52     1337.90     12.24 o 
   0  -1   7      418.58      466.69      4.25 o 
   1  -1   7      691.74      673.18      7.49 o 
   2  -1   7      134.32      200.74      1.95 o 
   3  -1   7       99.49       97.20      1.54 o 
   4  -1   7      204.21      209.02      6.15 o 
   5  -1   7       13.10       17.71      1.20 o 
   6  -1   7      426.37      437.00      7.66 o 
   7  -1   7      119.81      130.02      3.79 o 
   8  -1   7       11.78       11.39      2.71 o 
   9  -1   7       14.58       16.25      3.10 o 
  10  -1   7        0.13        2.84      2.38 o 
 -11   0   7        1.02       -0.36      2.64 o 
 -10   0   7        4.86        5.91      2.68 o 
  -9   0   7        5.96        3.69      2.28 o 
  -8   0   7      125.64      122.49      5.84 o 
  -7   0   7     2027.94     2042.46     33.80 o 
  -6   0   7       30.75       31.60      2.38 o 
  -5   0   7        4.31        2.35      1.11 o 
  -4   0   7        3.79       10.90      1.35 o 
  -3   0   7      274.54      317.48      3.59 o 
  -2   0   7     3072.53     3286.46     26.39 o 
  -1   0   7      223.66      221.56      2.52 o 
   0   0   7       11.93        7.23      0.53 o 
   1   0   7      592.49      582.74      4.66 o 
   2   0   7     2886.70     3313.49     25.74 o 
   3   0   7      389.29      413.23      3.54 o 
   4   0   7       40.87       29.63      0.97 o 
   5   0   7        3.56        1.70      0.66 o 
   6   0   7      163.78      145.02      3.52 o 
   7   0   7     2253.13     2236.28     29.88 o 
   8   0   7        0.02       -2.25      3.36 o 
   9   0   7       14.47       18.50      2.94 o 
  10   0   7       29.80       29.56      3.59 o 
  11   0   7        3.74        0.36      2.51 o 
 -10   1   7        0.89        3.92      2.68 o 
  -9   1   7        0.06       -0.49      2.15 o 
  -8   1   7       49.11       54.72      4.41 o 
  -7   1   7      165.46      162.38      5.51 o 
  -6   1   7       40.63       37.75      2.81 o 
  -5   1   7       21.70       19.13      1.95 o 
  -4   1   7      148.79      178.96      2.96 o 
  -3   1   7      102.28      128.28      2.10 o 
  -2   1   7       19.68       21.85      0.71 o 
  -1   1   7       63.12       73.11      1.38 o 
   0   1   7       53.88       28.17      0.79 o 
   1   1   7     2193.25     1970.81     15.38 o 
   2   1   7      882.09      834.56     11.50 o 
   3   1   7       70.16       67.85      0.87 o 
   4   1   7      430.11      435.22      5.62 o 
   5   1   7       21.70       22.74      1.27 o 
   6   1   7      522.89      493.45      6.78 o 
   7   1   7       81.54       82.94      2.77 o 
   8   1   7      202.76      218.82      5.99 o 
   9   1   7       18.79       21.57      2.97 o 
  10   1   7       14.11       14.65      2.74 o 
  11   1   7        2.87        3.39      2.58 o 
 -10   2   7        4.35        7.47      3.10 o 
  -9   2   7       10.81       10.51      3.10 o 
  -8   2   7        0.05        3.52      2.55 o 
  -7   2   7      100.88      107.55      5.94 o 
  -6   2   7     1204.47     1240.15     38.63 o 
  -5   2   7      329.64      316.56     13.13 o 
  -4   2   7       17.52       18.87      1.18 o 
  -3   2   7      102.08      107.50      1.79 o 
  -2   2   7      658.19      721.68      5.62 o 
  -1   2   7     2358.05     2337.58     18.22 o 
   0   2   7       25.37       21.69      0.68 o 
   1   2   7      425.57      396.38      3.60 o 
   2   2   7     2907.94     3338.87     26.82 o 
   3   2   7      462.56      474.38      4.64 o 
   4   2   7       71.68       84.07      1.52 o 
   5   2   7      124.36      122.45      2.03 o 
   6   2   7        4.13        7.21      0.77 o 
   7   2   7      652.77      628.22      9.54 o 
   8   2   7      219.89      225.20      5.80 o 
   9   2   7        4.16        2.22      2.58 o 
  10   2   7       19.65       21.44      2.87 o 
  11   2   7        0.04       -0.72      2.15 o 
 -10   3   7        4.81        5.78      3.13 o 
  -9   3   7        3.79        0.33      2.74 o 
  -8   3   7        0.05       -2.06      2.25 o 
  -7   3   7       35.60       44.77      4.47 o 
  -6   3   7      146.48      141.82      5.34 o 
  -5   3   7       73.03       79.92      3.74 o 
  -4   3   7      384.60      342.63      4.99 o 
  -3   3   7       14.42       16.76      0.82 o 
  -2   3   7       34.23       37.09      0.89 o 
  -1   3   7      605.49      681.58      6.03 o 
   0   3   7      626.24      701.85      6.07 o 
   1   3   7       21.96       21.63      0.68 o 
   2   3   7      128.17      151.53      1.59 o 
   3   3   7     1845.10     2045.96     20.00 o 
   4   3   7      309.86      339.29      7.16 o 
   5   3   7       30.56       31.58      0.93 o 
   6   3   7       12.13       10.15      0.81 o 
   7   3   7      154.52      146.09      3.27 o 
   8   3   7      385.05      364.28      7.69 o 
   9   3   7       24.65       24.31      2.15 o 
  10   3   7       11.85        7.31      2.19 o 
  11   3   7        2.90        5.42      2.12 o 
  12   3   7        0.32        3.69      2.32 o 
  -9   4   7        1.53        4.63      3.13 o 
  -8   4   7        0.30       -0.98      2.68 o 
  -7   4   7        3.35       -1.31      2.58 o 
  -6   4   7        3.59       -1.70      2.55 o 
  -5   4   7       10.77        8.50      3.20 o 
  -4   4   7        1.35        0.10      0.74 o 
  -3   4   7       35.37       39.05      1.52 o 
  -2   4   7      356.23      363.07      3.64 o 
  -1   4   7      166.86      161.04      2.14 o 
   0   4   7       55.36       50.91      1.34 o 
   1   4   7       94.86      105.34      1.47 o 
   2   4   7      334.75      362.63      2.77 o 
   3   4   7      742.61      807.93      7.45 o 
   4   4   7      340.56      375.52      5.39 o 
   5   4   7      273.44      238.21      2.64 o 
   6   4   7       41.99       41.85      1.30 o 
   7   4   7      516.73      494.74      7.59 o 
   8   4   7       23.32       22.34      2.61 o 
   9   4   7      106.06      106.60      4.44 o 
  10   4   7       28.24       25.42      2.58 o 
  11   4   7       23.91       24.90      2.74 o 
  12   4   7       20.42       30.12      3.07 o 
  -9   5   7        4.56        5.09      3.36 o 
  -8   5   7        9.19       10.93      3.62 o 
  -7   5   7       46.26       50.84      5.25 o 
  -6   5   7       14.88       16.31      3.49 o 
  -5   5   7       83.87       88.60      4.43 o 
  -4   5   7      105.36       95.38      2.61 o 
  -3   5   7       24.35       25.69      1.01 o 
  -2   5   7        1.29        1.28      0.52 o 
  -1   5   7      190.50      188.03      2.44 o 
   0   5   7      729.70      773.80      6.85 o 
   1   5   7       96.77       76.50      1.23 o 
   2   5   7      134.72      129.26      1.35 o 
   3   5   7      205.89      226.71      2.23 o 
   4   5   7        4.12        5.42      0.59 o 
   5   5   7      446.49      431.94      5.24 o 
   6   5   7        1.82        3.04      0.81 o 
   7   5   7     1043.91     1026.06     17.19 o 
   8   5   7        0.83        1.04      1.60 o 
   9   5   7      135.37      125.07      4.70 o 
  10   5   7        0.00        0.98      1.50 o 
  11   5   7        0.05        0.52      1.66 o 
  12   5   7       21.91       27.02      2.84 o 
  -8   6   7       10.56       14.78      4.08 o 
  -7   6   7        0.66       -2.58      3.03 o 
  -6   6   7       71.94       73.38      6.00 o 
  -5   6   7       45.28       54.79      4.99 o 
  -4   6   7       31.37       25.90      2.26 o 
  -3   6   7      169.03      188.62      2.94 o 
  -2   6   7       17.53       14.56      0.95 o 
  -1   6   7      325.75      347.45      4.06 o 
   0   6   7       17.78       18.40      1.08 o 
   1   6   7        0.07       -0.40      0.40 o 
   2   6   7      231.57      293.26      2.68 o 
   3   6   7      150.88      156.85      1.94 o 
   4   6   7        7.39       11.36      0.73 o 
   5   6   7      118.74      121.03      5.20 o 
   6   6   7       32.69       38.14      1.13 o 
   7   6   7      131.10      118.02      4.93 o 
   8   6   7      231.23      223.29      7.02 o 
   9   6   7       60.43       55.99      3.36 o 
  10   6   7       14.65       16.80      2.15 o 
  11   6   7       39.12       41.08      3.07 o 
  12   6   7        1.24        1.73      1.89 o 
  -7   7   7       16.77       11.29      4.14 o 
  -6   7   7       22.98       25.42      4.86 o 
  -5   7   7       12.31       10.93      2.03 o 
  -4   7   7       21.86       21.61      2.37 o 
  -3   7   7        1.28        2.35      0.72 o 
  -2   7   7       45.75       39.92      1.45 o 
  -1   7   7      143.90      156.03      2.72 o 
   0   7   7      122.77      134.28      2.09 o 
   1   7   7        0.07       -0.40      0.50 o 
   2   7   7       66.70       70.98      1.15 o 
   3   7   7       14.46       20.56      0.73 o 
   4   7   7       78.43       68.68      1.68 o 
   5   7   7      462.90      462.12     10.25 o 
   6   7   7        5.27        8.88      2.02 o 
   7   7   7      355.64      377.59     10.77 o 
   8   7   7      206.57      203.28      6.98 o 
   9   7   7      123.06      126.93      5.25 o 
  10   7   7       21.89       18.31      2.48 o 
  11   7   7        2.73        5.51      1.96 o 
  12   7   7        9.47       10.67      2.38 o 
  -6   8   7        0.00        0.91      3.46 o 
  -5   8   7       28.99       23.46      4.80 o 
  -4   8   7       13.36       18.42      4.10 o 
  -3   8   7       45.51       44.20      4.10 o 
  -2   8   7        0.10        0.71      0.75 o 
  -1   8   7       31.84       30.04      1.28 o 
   0   8   7       69.40       56.50      1.40 o 
   1   8   7       67.32       65.07      1.45 o 
   2   8   7       71.93       80.52      1.38 o 
   3   8   7      102.42      100.41      1.72 o 
   4   8   7       12.20       17.23      1.49 o 
   5   8   7      152.96      159.59      4.38 o 
   6   8   7        1.01        1.63      1.89 o 
   7   8   7       13.80       13.93      2.68 o 
   8   8   7      159.45      174.21      6.82 o 
   9   8   7       17.01       21.44      2.84 o 
  10   8   7        8.84        6.36      2.12 o 
  11   8   7       29.17       27.18      2.94 o 
  12   8   7        1.94        4.80      2.09 o 
  -6   9   7        0.03       -2.77      3.59 o 
  -5   9   7        0.12        0.38      2.08 o 
  -4   9   7        6.71       11.01      3.88 o 
  -3   9   7        0.02       -0.59      0.76 o 
  -2   9   7       10.29        7.68      1.02 o 
  -1   9   7       13.61       16.87      1.60 o 
   0   9   7      141.80      137.85      2.47 o 
   1   9   7       22.59       22.18      1.03 o 
   2   9   7      132.56      123.39      2.09 o 
   3   9   7       91.78       89.41      1.57 o 
   4   9   7        5.99        5.40      0.63 o 
   5   9   7      199.90      206.38      8.26 o 
   6   9   7      126.77      143.25      6.66 o 
   7   9   7        2.13        0.23      2.22 o 
   8   9   7        1.00       -0.91      2.06 o 
   9   9   7        1.09        4.83      2.32 o 
  10   9   7       25.73       27.70      3.26 o 
  11   9   7        3.21        1.89      2.15 o 
  12   9   7        7.28       11.98      2.58 o 
  -5  10   7        0.03       -3.14      1.96 o 
  -4  10   7        3.05        1.82      1.93 o 
  -3  10   7        9.26        8.84      1.83 o 
  -2  10   7        0.36       -0.14      0.94 o 
  -1  10   7        0.60        1.24      1.76 o 
   0  10   7        9.58        4.88      0.95 o 
   1  10   7       14.29       15.80      1.09 o 
   2  10   7        0.01       -0.05      0.63 o 
   3  10   7        6.91        6.39      0.74 o 
   4  10   7       16.09       13.49      0.93 o 
   5  10   7       63.23       70.84      5.25 o 
   6  10   7       10.63        8.06      2.74 o 
   7  10   7        8.67        8.74      2.90 o 
   8  10   7        0.11       -4.24      2.12 o 
   9  10   7       50.45       51.10      4.31 o 
  10  10   7       11.59        8.52      2.61 o 
  11  10   7        6.98        5.71      2.58 o 
  12  10   7        7.31        8.74      2.74 o 
  -4  11   7        2.33        3.62      2.58 o 
  -3  11   7        0.07        2.47      1.75 o 
  -2  11   7        0.06        0.40      1.03 o 
  -1  11   7        1.25        1.62      1.13 o 
   0  11   7       10.10       11.24      1.65 o 
   1  11   7       15.50       14.23      1.20 o 
   2  11   7        3.97        4.53      0.79 o 
   3  11   7        3.77        3.57      0.67 o 
   4  11   7        3.21        3.82      1.07 o 
   5  11   7       44.52       54.88      5.22 o 
   6  11   7       54.58       52.99      5.02 o 
   7  11   7       47.77       52.40      4.96 o 
   8  11   7       23.98       21.41      3.79 o 
   9  11   7        1.05       -1.70      2.12 o 
  10  11   7        3.69        2.87      2.71 o 
  11  11   7        9.46        8.58      3.03 o 
  -3  12   7        0.02       -1.93      1.65 o 
  -2  12   7        2.71        1.54      1.25 o 
  -1  12   7        0.47        2.12      1.24 o 
   0  12   7        1.82        4.78      1.11 o 
   1  12   7        1.36        0.75      0.94 o 
   2  12   7        3.88        2.81      0.87 o 
   3  12   7        0.17        0.68      0.70 o 
   4  12   7       10.30        9.95      2.15 o 
   5  12   7        9.47        3.82      3.20 o 
   6  12   7        5.48        1.01      2.97 o 
   7  12   7        6.56       12.99      3.79 o 
   8  12   7       19.77       23.43      4.37 o 
   9  12   7        1.10       -2.94      2.71 o 
  10  12   7       13.39       13.35      3.39 o 
  11  12   7        0.01       -1.24      2.55 o 
  -1  13   7        3.58        3.21      1.54 o 
   0  13   7        0.01        1.58      1.31 o 
   1  13   7        1.30        0.75      1.05 o 
   2  13   7       10.44        8.33      1.18 o 
   3  13   7        7.70        6.12      1.20 o 
   4  13   7        4.68        5.11      1.26 o 
   5  13   7        0.31        1.75      1.74 o 
   6  13   7       13.68       17.42      4.27 o 
   7  13   7        0.80        2.25      3.49 o 
   8  13   7       22.10       16.18      4.50 o 
   9  13   7        0.60       -2.15      3.03 o 
  10  13   7        2.34        4.50      3.33 o 
   1  14   7        1.85        3.37      1.22 o 
   2  14   7        1.70        1.21      1.01 o 
   3  14   7        0.02        0.69      1.17 o 
   4  14   7        0.61        1.36      1.12 o 
   5  14   7        0.10        1.12      1.89 o 
   6  14   7        1.06       -3.00      3.36 o 
   7  14   7        9.02        7.73      4.34 o 
   8  14   7        5.81        3.39      3.98 o 
   9  14   7        7.34       12.27      4.24 o 
   3  15   7        0.41        3.66      1.32 o 
   4  15   7        0.28       -1.22      1.09 o 
   5  15   7        0.41       -0.25      1.94 o 
   6  15   7        0.61       -1.24      4.01 o 
   7  15   7        1.74       -0.36      4.34 o 
  -7 -13   8       24.99       27.74      4.99 o 
  -6 -13   8        4.39        0.62      3.10 o 
  -5 -13   8        0.28       -0.36      1.97 o 
  -4 -13   8        4.46        6.28      1.40 o 
  -3 -13   8        3.28        2.38      1.33 o 
  -2 -13   8        3.61        4.99      1.15 o 
  -9 -12   8       14.45       12.95      3.75 o 
  -8 -12   8        0.50       -2.35      2.97 o 
  -7 -12   8        3.16       -3.26      3.03 o 
  -6 -12   8        0.07        3.49      3.43 o 
  -5 -12   8        0.27        0.40      2.01 o 
  -4 -12   8        3.04        3.63      1.12 o 
  -3 -12   8        4.43        4.22      1.27 o 
  -2 -12   8        3.36        1.11      0.94 o 
  -1 -12   8        2.33        2.53      1.15 o 
   0 -12   8        0.00        1.19      1.11 o 
   1 -12   8        0.14        1.91      1.35 o 
 -10 -11   8       18.67       20.62      3.82 o 
  -9 -11   8        1.23        6.56      3.13 o 
  -8 -11   8        1.27        2.02      3.13 o 
  -7 -11   8        1.88        2.02      3.00 o 
  -6 -11   8        5.50       -2.28      2.51 o 
  -5 -11   8        3.68        1.72      1.65 o 
  -4 -11   8        6.50        7.31      1.20 o 
  -3 -11   8        0.42        0.01      0.98 o 
  -2 -11   8        8.43        6.86      1.04 o 
  -1 -11   8        0.14       -0.85      0.88 o 
   0 -11   8        0.85        1.36      1.01 o 
   1 -11   8        0.16        0.59      0.98 o 
   2 -11   8        0.32        1.54      0.97 o 
 -10 -10   8        2.79        0.03      2.38 o 
  -9 -10   8        0.19        2.25      2.58 o 
  -8 -10   8       70.16       71.82      5.42 o 
  -7 -10   8       14.37       14.62      3.43 o 
  -6 -10   8        0.80        0.85      2.48 o 
  -5 -10   8        9.96        7.41      3.07 o 
  -4 -10   8        9.91        6.33      1.06 o 
  -3 -10   8       19.20       23.59      1.11 o 
  -2 -10   8       99.32      109.00      2.36 o 
  -1 -10   8       62.56       69.87      2.15 o 
   0 -10   8        4.74        4.74      1.02 o 
   1 -10   8        2.12        2.42      0.98 o 
   2 -10   8        0.15        0.77      0.88 o 
   3 -10   8        2.59        3.44      1.57 o 
 -11  -9   8        1.05        1.60      2.55 o 
 -10  -9   8        1.97        0.95      2.32 o 
  -9  -9   8        3.41        4.37      2.45 o 
  -8  -9   8       44.02       51.59      4.57 o 
  -7  -9   8        1.64       -0.20      2.41 o 
  -6  -9   8       50.29       51.07      4.63 o 
  -5  -9   8       36.07       34.26      4.11 o 
  -4  -9   8       13.84       14.90      1.20 o 
  -3  -9   8        2.90        3.47      0.68 o 
  -2  -9   8      147.95      135.43      3.02 o 
  -1  -9   8      126.58      127.26      2.73 o 
   0  -9   8        7.41        5.99      0.99 o 
   1  -9   8        7.61        4.94      1.12 o 
   2  -9   8        0.16        0.58      0.83 o 
   3  -9   8        1.61        1.13      0.82 o 
   4  -9   8        0.96        1.60      1.21 o 
   5  -9   8        0.17       -0.88      2.15 o 
 -11  -8   8        0.34       -2.09      2.28 o 
 -10  -8   8        2.60        1.66      2.41 o 
  -9  -8   8       76.12       77.01      4.93 o 
  -8  -8   8       38.36       43.56      4.05 o 
  -7  -8   8      194.10      186.38      7.83 o 
  -6  -8   8       73.23       63.20      4.76 o 
  -5  -8   8        0.14       -2.81      1.76 o 
  -4  -8   8        1.01        0.05      0.64 o 
  -3  -8   8        0.16       -1.00      0.52 o 
  -2  -8   8      349.49      317.68      5.88 o 
  -1  -8   8      183.88      161.12      2.79 o 
   0  -8   8      100.47       98.11      2.43 o 
   1  -8   8        2.21        1.61      0.78 o 
   2  -8   8        0.04        0.49      0.79 o 
   3  -8   8        1.64        2.24      0.76 o 
   4  -8   8        3.78        5.51      1.19 o 
   5  -8   8        0.10        0.96      2.24 o 
   6  -8   8        3.91        2.41      3.82 o 
 -11  -7   8        0.51        3.75      2.35 o 
 -10  -7   8        0.02       -1.93      1.89 o 
  -9  -7   8        8.86        9.79      2.38 o 
  -8  -7   8       10.26       12.99      2.74 o 
  -7  -7   8      212.40      226.94      8.42 o 
  -6  -7   8        1.26        5.45      2.09 o 
  -5  -7   8        7.68        6.62      2.15 o 
  -4  -7   8       14.08       14.09      1.24 o 
  -3  -7   8       12.96        9.01      0.72 o 
  -2  -7   8       22.52       21.65      1.06 o 
  -1  -7   8      213.14      229.67      3.33 o 
   0  -7   8        0.35       -0.16      0.57 o 
   1  -7   8        8.36       10.40      0.87 o 
   2  -7   8       81.66       79.69      1.75 o 
   3  -7   8        0.19       -0.13      0.62 o 
   4  -7   8        4.14        4.04      0.99 o 
   5  -7   8        4.78        4.95      1.88 o 
   6  -7   8       11.51        6.17      3.85 o 
 -11  -6   8        2.99        3.75      2.35 o 
 -10  -6   8        7.22       11.71      2.48 o 
  -9  -6   8        0.03        2.48      1.96 o 
  -8  -6   8       95.80       95.90      5.02 o 
  -7  -6   8      241.94      228.05     15.34 o 
  -6  -6   8      159.21      142.46      6.10 o 
  -5  -6   8        0.64       -0.91      1.63 o 
  -4  -6   8        9.52        3.51      0.86 o 
  -3  -6   8      191.07      214.24      3.30 o 
  -2  -6   8       63.96       52.18      1.38 o 
  -1  -6   8      232.25      247.60      3.13 o 
   0  -6   8       22.73       21.16      0.88 o 
   1  -6   8       10.15        8.71      0.75 o 
   2  -6   8      256.49      272.72      3.35 o 
   3  -6   8        3.59        5.29      0.70 o 
   4  -6   8        4.17        8.76      0.99 o 
   5  -6   8        0.32        0.66      1.50 o 
   6  -6   8        1.28        0.13      3.00 o 
   7  -6   8       13.38        7.70      3.79 o 
 -11  -5   8       19.09       26.92      3.30 o 
 -10  -5   8        9.24       11.19      2.32 o 
  -9  -5   8        5.56        6.07      2.06 o 
  -8  -5   8      108.57       93.52      4.76 o 
  -7  -5   8       43.14       39.01      2.88 o 
  -6  -5   8      105.87       92.04      4.96 o 
  -5  -5   8      198.73      239.19      7.15 o 
  -4  -5   8       19.79       22.40      1.47 o 
  -3  -5   8        0.10        0.82      0.51 o 
  -2  -5   8        1.36        2.14      0.52 o 
  -1  -5   8       42.78       60.23      1.35 o 
   0  -5   8       12.16        7.17      0.71 o 
   1  -5   8      119.63      136.45      1.94 o 
   2  -5   8       15.70       15.57      0.83 o 
   3  -5   8        8.21        8.69      0.89 o 
   4  -5   8       12.84       16.10      1.53 o 
   5  -5   8       14.31       12.23      1.35 o 
   6  -5   8        4.22        3.43      3.13 o 
   7  -5   8       18.39       18.47      4.21 o 
   8  -5   8        2.92        0.55      3.39 o 
 -11  -4   8        2.49        4.93      2.35 o 
 -10  -4   8       24.82       26.36      3.07 o 
  -9  -4   8       14.82       19.25      2.58 o 
  -8  -4   8       31.41       33.32      3.10 o 
  -7  -4   8      123.69      105.51      4.20 o 
  -6  -4   8      415.45      426.35      9.27 o 
  -5  -4   8       91.64       97.33      3.36 o 
  -4  -4   8       21.16       35.78      1.78 o 
  -3  -4   8       39.76       37.61      0.98 o 
  -2  -4   8      356.82      339.28      3.28 o 
  -1  -4   8        2.22        2.09      0.48 o 
   0  -4   8       48.81       64.75      1.40 o 
   1  -4   8       35.01       35.79      1.02 o 
   2  -4   8       42.00       34.75      1.17 o 
   3  -4   8      153.14      139.64      2.58 o 
   4  -4   8      214.87      217.23      3.27 o 
   5  -4   8       45.37       43.25      3.92 o 
   6  -4   8      145.84      155.90      5.40 o 
   7  -4   8       30.29       43.66      4.96 o 
   8  -4   8        0.13       -0.62      2.90 o 
   9  -4   8        0.06       -3.46      3.10 o 
 -11  -3   8        0.01        0.07      2.22 o 
 -10  -3   8        0.03        1.14      1.96 o 
  -9  -3   8        5.69        3.46      2.02 o 
  -8  -3   8       28.59       30.48      3.00 o 
  -7  -3   8      330.10      314.99      7.76 o 
  -6  -3   8       31.49       22.83      5.04 o 
  -5  -3   8        2.31        2.59      1.14 o 
  -4  -3   8       92.64       98.93      2.23 o 
  -3  -3   8       35.69       44.56      1.00 o 
  -2  -3   8      921.49      915.19      7.27 o 
  -1  -3   8        1.41        4.52      0.55 o 
   0  -3   8      244.76      322.83      3.38 o 
   1  -3   8      119.26      121.38      1.61 o 
   2  -3   8       81.33       77.18      1.32 o 
   3  -3   8       80.67       82.88      1.52 o 
   4  -3   8       20.92       17.41      0.88 o 
   5  -3   8      100.54       88.03      3.19 o 
   6  -3   8        0.84        0.26      1.31 o 
   7  -3   8       63.67       60.79      5.06 o 
   8  -3   8        6.47        4.63      2.90 o 
   9  -3   8        2.62        1.99      3.07 o 
 -11  -2   8        0.12        1.60      2.55 o 
 -10  -2   8        6.96        7.41      2.58 o 
  -9  -2   8       13.70       13.02      2.58 o 
  -8  -2   8       11.17       10.31      2.38 o 
  -7  -2   8      621.57      594.44     25.43 o 
  -6  -2   8       88.79       87.97      3.90 o 
  -5  -2   8        8.17       10.25      1.91 o 
  -4  -2   8      242.89      272.35      3.90 o 
  -3  -2   8       77.24       81.30      1.31 o 
  -2  -2   8      357.46      425.80      4.11 o 
  -1  -2   8      213.32      209.53      2.57 o 
   0  -2   8      116.58      104.68      1.56 o 
   1  -2   8        3.87        2.48      0.40 o 
   2  -2   8      782.83      882.24      6.81 o 
   3  -2   8        0.06        1.07      0.46 o 
   4  -2   8       56.55       66.40      1.25 o 
   5  -2   8       34.01       32.77      2.04 o 
   6  -2   8        2.37        2.69      1.60 o 
   7  -2   8      484.25      497.41     10.55 o 
   8  -2   8        8.67        9.79      3.10 o 
   9  -2   8        1.31        1.44      2.84 o 
  10  -2   8       22.45       16.41      3.88 o 
 -11  -1   8       11.60       21.05      3.49 o 
 -10  -1   8       12.80       10.41      2.87 o 
  -9  -1   8        8.13        5.55      2.38 o 
  -8  -1   8       16.09       12.99      2.58 o 
  -7  -1   8       65.70       61.27      3.72 o 
  -6  -1   8       41.03       37.77      2.66 o 
  -5  -1   8       73.23       62.39      2.92 o 
  -4  -1   8      318.23      339.93      4.60 o 
  -3  -1   8      792.88      854.84      7.54 o 
  -2  -1   8      182.26      207.08      2.26 o 
  -1  -1   8     1142.58     1040.90     11.09 o 
   0  -1   8       52.47       43.84      0.96 o 
   1  -1   8       22.64       45.88      0.99 o 
   2  -1   8      377.65      400.58      3.36 o 
   3  -1   8        1.16        1.65      0.38 o 
   4  -1   8        5.98        6.31      0.76 o 
   5  -1   8      102.54       97.60      2.84 o 
   6  -1   8       69.79       62.76      2.74 o 
   7  -1   8      289.22      291.12      6.98 o 
   8  -1   8        1.10        4.08      2.38 o 
   9  -1   8       11.73        9.01      2.87 o 
  10  -1   8        4.02        3.49      2.74 o 
 -10   0   8        0.10        1.37      2.45 o 
  -9   0   8       21.13       21.21      3.30 o 
  -8   0   8       18.28       21.11      3.07 o 
  -7   0   8        2.18        0.53      3.70 o 
  -6   0   8      473.84      478.50     10.33 o 
  -5   0   8      118.20      124.74      4.21 o 
  -4   0   8        2.64        3.83      1.19 o 
  -3   0   8       55.46       90.00      1.60 o 
  -2   0   8      172.60      155.06      1.86 o 
  -1   0   8      609.10      703.21      6.50 o 
   0   0   8      115.47      167.28      2.14 o 
   1   0   8       93.30      111.35      1.39 o 
   2   0   8      114.70      122.75      2.31 o 
   3   0   8      254.41      296.57      3.03 o 
   4   0   8      129.61      162.05      2.61 o 
   5   0   8       95.44       83.12      2.08 o 
   6   0   8        0.23       -0.14      1.00 o 
   7   0   8       29.01       34.98      2.50 o 
   8   0   8       53.24       65.46      4.47 o 
   9   0   8        0.57        1.70      2.35 o 
  10   0   8        0.89        0.29      2.38 o 
  11   0   8       12.20       18.70      3.59 o 
 -10   1   8        3.11        1.86      2.68 o 
  -9   1   8       37.94       37.46      4.11 o 
  -8   1   8       72.85       76.32      5.09 o 
  -7   1   8       24.46       21.27      3.43 o 
  -6   1   8        0.05       -1.81      2.17 o 
  -5   1   8        0.83        0.83      1.22 o 
  -4   1   8       81.49       86.53      2.02 o 
  -3   1   8     1212.19     1257.25     11.24 o 
  -2   1   8      410.61      425.77      3.95 o 
  -1   1   8      446.04      530.83      5.15 o 
   0   1   8       10.19        3.89      0.43 o 
   1   1   8       53.40       57.01      1.03 o 
   2   1   8     3013.55     3275.59     23.84 o 
   3   1   8     1483.86     1620.79     12.94 o 
   4   1   8      284.92      287.52      3.46 o 
   5   1   8       22.29       18.13      0.99 o 
   6   1   8      514.64      510.53      7.24 o 
   7   1   8      370.59      365.61     15.56 o 
   8   1   8      562.36      578.25     22.22 o 
   9   1   8       32.33       35.99      3.52 o 
  10   1   8        6.66        7.86      2.55 o 
  11   1   8       25.61       33.48      4.01 o 
 -10   2   8        9.61       10.25      3.43 o 
  -9   2   8        5.48        6.82      2.90 o 
  -8   2   8       15.27       18.63      3.36 o 
  -7   2   8       30.59       38.18      4.31 o 
  -6   2   8      127.74      130.06      9.09 o 
  -5   2   8       11.49       13.43      1.96 o 
  -4   2   8       29.01       34.43      1.61 o 
  -3   2   8        0.03       -0.57      0.41 o 
  -2   2   8      779.29      789.46      5.95 o 
  -1   2   8      107.15       75.46      1.22 o 
   0   2   8       44.10       34.06      0.93 o 
   1   2   8        8.56       19.02      0.68 o 
   2   2   8       73.58      107.02      1.16 o 
   3   2   8       11.94       17.22      1.34 o 
   4   2   8       64.56       80.43      1.74 o 
   5   2   8        0.78        0.52      0.45 o 
   6   2   8        2.16        2.10      0.65 o 
   7   2   8       81.40       84.71      3.45 o 
   8   2   8       12.37       13.38      2.48 o 
   9   2   8       85.51       87.45      4.73 o 
  10   2   8       18.92       20.69      3.00 o 
  11   2   8        8.33        8.61      2.61 o 
  -9   3   8        2.71        4.34      3.17 o 
  -8   3   8       10.14       12.04      3.13 o 
  -7   3   8      150.63      140.47      7.37 o 
  -6   3   8       80.09       77.18      4.14 o 
  -5   3   8       68.80       68.84      3.63 o 
  -4   3   8      109.37      102.54      2.45 o 
  -3   3   8      147.26      161.75      2.88 o 
  -2   3   8      343.66      365.12      3.47 o 
  -1   3   8     1215.41     1348.79     11.08 o 
   0   3   8      767.66      794.69      6.85 o 
   1   3   8       83.63      104.56      1.45 o 
   2   3   8       12.23       17.54      0.56 o 
   3   3   8        0.28        0.18      0.29 o 
   4   3   8       71.49       52.03      1.99 o 
   5   3   8       79.32       90.88      1.88 o 
   6   3   8       28.56       33.86      1.37 o 
   7   3   8      849.31      824.65     14.61 o 
   8   3   8       35.54       42.80      2.52 o 
   9   3   8      234.04      223.71      7.47 o 
  10   3   8        1.16        1.08      1.96 o 
  11   3   8        2.40        6.69      2.38 o 
  -9   4   8        2.85        2.94      3.10 o 
  -8   4   8        9.22       16.80      3.79 o 
  -7   4   8        9.28        7.34      3.26 o 
  -6   4   8       35.96       33.87      4.21 o 
  -5   4   8      313.74      319.33     11.32 o 
  -4   4   8       18.61       15.18      1.24 o 
  -3   4   8      180.88      166.50      2.50 o 
  -2   4   8      113.50       94.18      3.85 o 
  -1   4   8        1.75        1.46      0.48 o 
   0   4   8       69.84       72.63      1.34 o 
   1   4   8      109.64      111.23      1.64 o 
   2   4   8      514.38      625.15      4.73 o 
   3   4   8        0.07       -0.57      0.48 o 
   4   4   8      186.40      165.55      2.90 o 
   5   4   8        0.45        1.03      0.58 o 
   6   4   8      344.95      355.89      5.50 o 
   7   4   8      221.57      216.82      5.19 o 
   8   4   8      194.29      186.61      6.36 o 
   9   4   8      146.22      162.53      5.94 o 
  10   4   8       19.73       18.70      2.58 o 
  11   4   8        4.96        6.07      2.19 o 
  12   4   8        6.66        9.53      2.68 o 
  -8   5   8        8.72       18.79      4.18 o 
  -7   5   8       28.07       27.80      4.37 o 
  -6   5   8       50.62       56.58      5.35 o 
  -5   5   8      124.54      139.67      5.53 o 
  -4   5   8       29.24       26.82      1.60 o 
  -3   5   8       13.08       14.10      0.86 o 
  -2   5   8       13.19       13.35      0.87 o 
  -1   5   8       14.48       16.69      0.82 o 
   0   5   8       15.89       31.67      1.00 o 
   1   5   8       23.35       18.30      0.73 o 
   2   5   8       10.62        9.51      0.49 o 
   3   5   8       39.85       40.05      0.77 o 
   4   5   8        0.81        1.04      0.87 o 
   5   5   8       65.77       55.39      1.94 o 
   6   5   8       13.59       11.90      0.82 o 
   7   5   8       57.93       58.15      3.72 o 
   8   5   8      240.89      242.28      7.50 o 
   9   5   8       32.70       34.82      2.94 o 
  10   5   8        8.65        9.66      2.22 o 
  11   5   8        0.86       -1.11      1.83 o 
  12   5   8        1.68        3.52      2.19 o 
  -8   6   8        7.40        8.26      4.01 o 
  -7   6   8        4.04        3.23      3.23 o 
  -6   6   8       18.53       20.23      4.24 o 
  -5   6   8        2.36        1.27      2.51 o 
  -4   6   8        0.37       -0.25      1.24 o 
  -3   6   8       26.53       30.32      1.21 o 
  -2   6   8       51.06       41.60      1.39 o 
  -1   6   8        4.43        0.28      0.60 o 
   0   6   8        7.50        6.82      0.98 o 
   1   6   8      519.76      476.23      4.64 o 
   2   6   8        0.02        0.12      0.33 o 
   3   6   8       35.61       41.07      0.88 o 
   4   6   8        0.09       -0.25      0.47 o 
   5   6   8       34.44       30.84      1.11 o 
   6   6   8        1.37        0.62      1.53 o 
   7   6   8      106.60       98.57      4.73 o 
   8   6   8       56.47       49.99      3.65 o 
   9   6   8        7.32        6.46      2.06 o 
  10   6   8       27.74       26.23      2.77 o 
  11   6   8       44.82       46.69      3.52 o 
  12   6   8       27.60       32.30      3.17 o 
  -7   7   8        6.96        5.22      3.88 o 
  -6   7   8        3.13       -0.46      3.20 o 
  -5   7   8        5.03        6.90      2.24 o 
  -4   7   8       44.57       43.69      2.99 o 
  -3   7   8        4.04        4.29      0.80 o 
  -2   7   8       56.87       47.26      1.71 o 
  -1   7   8      231.31      237.43      3.54 o 
   0   7   8      101.48      105.60      2.02 o 
   1   7   8       23.57       27.10      0.87 o 
   2   7   8       96.86       94.71      1.42 o 
   3   7   8      117.97      108.82      1.76 o 
   4   7   8       59.00       55.96      1.54 o 
   5   7   8        2.81       -0.10      1.79 o 
   6   7   8       55.30       52.47      3.85 o 
   7   7   8       58.27       42.13      3.69 o 
   8   7   8       18.09        9.95      2.35 o 
   9   7   8        9.39        8.55      2.28 o 
  10   7   8        1.35        4.70      2.09 o 
  11   7   8       22.15       23.59      2.94 o 
  12   7   8        0.02       -2.06      1.89 o 
  -6   8   8        0.93        3.75      3.88 o 
  -5   8   8        1.72        1.58      2.84 o 
  -4   8   8       13.68       20.10      2.45 o 
  -3   8   8        4.72        3.68      0.86 o 
  -2   8   8       34.32       39.60      1.67 o 
  -1   8   8       10.57        7.30      0.97 o 
   0   8   8      130.50      145.74      2.36 o 
   1   8   8       32.06       28.65      1.04 o 
   2   8   8        0.15        0.03      0.81 o 
   3   8   8        4.88        6.33      0.53 o 
   4   8   8        0.50        0.33      0.36 o 
   5   8   8       53.37       62.06      4.44 o 
   6   8   8      143.86      132.77      6.33 o 
   7   8   8       90.99       89.08      5.12 o 
   8   8   8        1.08       -0.42      2.09 o 
   9   8   8      136.58      139.56      6.13 o 
  10   8   8        0.04        0.23      1.89 o 
  11   8   8        4.42        3.46      2.15 o 
  12   8   8        4.40        0.59      2.09 o 
  -5   9   8       26.61       33.37      3.30 o 
  -4   9   8       11.82       10.40      2.23 o 
  -3   9   8        0.03        1.04      0.79 o 
  -2   9   8        2.49        3.94      0.93 o 
  -1   9   8       10.01       14.53      1.79 o 
   0   9   8      464.84      459.36      6.97 o 
   1   9   8      251.15      256.11      3.46 o 
   2   9   8        8.55        4.34      0.95 o 
   3   9   8       39.65       35.09      1.06 o 
   4   9   8       22.06       15.90      1.22 o 
   5   9   8        0.03       -2.48      2.15 o 
   6   9   8       55.80       53.25      4.57 o 
   7   9   8        0.09        0.42      2.15 o 
   8   9   8       56.02       49.70      4.21 o 
   9   9   8       81.38       88.88      5.32 o 
  10   9   8        0.03       -1.31      2.15 o 
  11   9   8        3.69        2.61      2.25 o 
  12   9   8        0.32        1.40      2.38 o 
  -5  10   8        7.39        5.42      3.03 o 
  -4  10   8        8.10        5.35      2.74 o 
  -3  10   8        3.94        2.46      1.70 o 
  -2  10   8       12.00       11.30      1.76 o 
  -1  10   8       34.58       31.05      1.97 o 
   0  10   8       53.73       46.71      1.91 o 
   1  10   8      248.03      245.85      4.50 o 
   2  10   8       81.47       73.73      1.73 o 
   3  10   8        0.98        1.88      0.58 o 
   4  10   8        9.33        7.97      0.94 o 
   5  10   8        5.56        6.10      2.81 o 
   6  10   8       60.72       62.88      5.12 o 
   7  10   8       14.44       10.28      3.23 o 
   8  10   8        0.80       -1.93      2.19 o 
   9  10   8        7.12        9.46      2.81 o 
  10  10   8        6.57        1.66      2.41 o 
  11  10   8        0.00       -0.33      2.25 o 
  -3  11   8        1.82       -0.10      1.60 o 
  -2  11   8        0.12        0.09      1.01 o 
  -1  11   8       14.97       12.25      1.46 o 
   0  11   8       51.02       45.49      3.02 o 
   1  11   8       85.09       83.40      2.40 o 
   2  11   8       20.49       17.69      1.09 o 
   3  11   8        2.27        2.56      0.65 o 
   4  11   8       44.08       40.16      1.99 o 
   5  11   8        1.22       -1.01      2.74 o 
   6  11   8       34.42       46.37      4.93 o 
   7  11   8       24.42       29.24      4.34 o 
   8  11   8        0.15       -1.01      2.55 o 
   9  11   8       16.62       18.96      3.59 o 
  10  11   8       13.10       15.17      3.36 o 
  11  11   8        6.18        6.75      2.90 o 
  -2  12   8        0.30        0.78      1.13 o 
  -1  12   8        7.01        8.40      1.53 o 
   0  12   8       35.09       28.09      1.92 o 
   1  12   8       53.20       53.11      2.04 o 
   2  12   8       59.77       61.76      1.85 o 
   3  12   8        9.82       14.37      1.79 o 
   4  12   8        0.03        0.67      0.93 o 
   5  12   8        6.93        8.94      3.59 o 
   6  12   8        8.16        8.68      3.69 o 
   7  12   8       11.71       17.26      4.11 o 
   8  12   8        0.09       -2.25      2.77 o 
   9  12   8        9.63        7.67      3.56 o 
  10  12   8        0.18        3.39      2.90 o 
  11  12   8        0.52       -0.39      2.77 o 
  -1  13   8        0.00        0.85      1.26 o 
   0  13   8       11.22       11.25      1.62 o 
   1  13   8        0.30        1.18      1.15 o 
   2  13   8        0.60        0.97      0.96 o 
   3  13   8        0.00        0.41      1.09 o 
   4  13   8        5.50        5.07      1.20 o 
   5  13   8        1.63        3.52      2.84 o 
   6  13   8        0.31        2.48      3.30 o 
   7  13   8        1.32        0.98      3.59 o 
   8  13   8        8.64       -4.41      3.10 o 
   9  13   8        0.60        3.56      3.39 o 
  10  13   8        0.19       -0.07      3.07 o 
   1  14   8       15.80       12.62      1.49 o 
   2  14   8        0.40        2.30      1.07 o 
   3  14   8        0.58        3.18      1.29 o 
   4  14   8        0.01       -0.60      1.06 o 
   5  14   8        0.58        1.29      4.80 o 
   6  14   8        1.93       -1.89      3.69 o 
   7  14   8        5.29        3.92      3.75 o 
   8  14   8        2.60       -1.93      3.88 o 
   9  14   8        0.02        0.82      3.75 o 
   4  15   8        0.00        0.30      1.27 o 
   5  15   8        0.19        0.30      2.08 o 
   6  15   8        0.70       -0.52      4.34 o 
  -6 -13   9        0.14        3.56      3.75 o 
  -5 -13   9        3.06        4.54      2.33 o 
  -4 -13   9        1.37        3.56      2.68 o 
  -3 -13   9        0.05        2.43      1.26 o 
  -8 -12   9       33.55       41.44      5.32 o 
  -7 -12   9        0.31        2.81      3.72 o 
  -6 -12   9       12.93       18.34      4.27 o 
  -5 -12   9        0.85       -1.05      1.81 o 
  -4 -12   9        7.80        8.81      1.33 o 
  -3 -12   9        0.02        2.94      1.22 o 
  -2 -12   9        2.61        3.15      1.04 o 
  -1 -12   9        6.01        8.49      1.66 o 
   0 -12   9        0.23        0.24      1.32 o 
  -9 -11   9       17.11       24.96      4.34 o 
  -8 -11   9      103.39       97.95      6.75 o 
  -7 -11   9       26.73       32.50      4.73 o 
  -6 -11   9        0.62       -0.49      2.94 o 
  -5 -11   9        3.09        4.96      2.05 o 
  -4 -11   9        0.51        1.85      1.11 o 
  -3 -11   9       32.53       29.95      1.76 o 
  -2 -11   9        2.26        2.86      0.97 o 
  -1 -11   9        1.95        2.18      1.03 o 
   0 -11   9        3.04        3.56      1.08 o 
   1 -11   9        8.10        7.64      1.28 o 
   2 -11   9        0.04       -0.32      0.96 o 
 -10 -10   9        0.00       -1.14      2.55 o 
  -9 -10   9        7.58       11.19      3.26 o 
  -8 -10   9       12.76       22.09      4.01 o 
  -7 -10   9        0.76        1.24      2.84 o 
  -6 -10   9        6.51        7.64      3.17 o 
  -5 -10   9        0.21       -0.46      2.55 o 
  -4 -10   9       14.01       12.23      1.27 o 
  -3 -10   9        0.04        0.20      0.93 o 
  -2 -10   9        7.56        6.25      1.01 o 
  -1 -10   9       13.49        9.51      1.16 o 
   0 -10   9       20.94       23.91      1.50 o 
   1 -10   9        7.64        7.95      1.19 o 
   2 -10   9        0.25        0.67      0.92 o 
   3 -10   9       10.74       12.55      1.59 o 
 -10  -9   9        4.34        6.72      2.81 o 
  -9  -9   9        9.32       12.60      3.13 o 
  -8  -9   9        2.45        6.13      2.74 o 
  -7  -9   9      172.23      176.36      8.19 o 
  -6  -9   9        7.38        8.71      3.13 o 
  -5  -9   9       52.66       62.00      5.25 o 
  -4  -9   9       32.70       27.44      1.55 o 
  -3  -9   9      157.31      155.23      2.54 o 
  -2  -9   9        3.31        3.06      1.08 o 
  -1  -9   9        4.94        4.93      0.99 o 
   0  -9   9        0.04        0.54      0.83 o 
   1  -9   9       19.02       17.79      1.35 o 
   2  -9   9        2.44        3.26      0.95 o 
   3  -9   9        0.96        1.11      1.08 o 
   4  -9   9       14.70       13.28      3.65 o 
 -11  -8   9       20.03       30.02      3.79 o 
 -10  -8   9       61.81       74.27      5.29 o 
  -9  -8   9        0.00        1.34      2.22 o 
  -8  -8   9       38.17       50.05      4.34 o 
  -7  -8   9       31.87       37.62      4.18 o 
  -6  -8   9        4.66        5.32      2.68 o 
  -5  -8   9        2.13        4.83      2.48 o 
  -4  -8   9       21.20       18.76      1.41 o 
  -3  -8   9        0.58        0.69      0.64 o 
  -2  -8   9      120.80      125.84      2.42 o 
  -1  -8   9       29.85       39.17      1.51 o 
   0  -8   9        8.33        9.25      1.06 o 
   1  -8   9       15.47       15.32      1.19 o 
   2  -8   9       41.26       42.20      1.71 o 
   3  -8   9       40.83       39.69      1.52 o 
   4  -8   9        3.12        3.58      1.14 o 
   5  -8   9        0.80        2.13      3.03 o 
 -11  -7   9       12.89       16.31      3.20 o 
 -10  -7   9       10.85       10.60      2.87 o 
  -9  -7   9       10.20       13.41      2.81 o 
  -8  -7   9      125.12      120.57      6.10 o 
  -7  -7   9        6.14        5.55      2.48 o 
  -6  -7   9      118.14      100.04      5.61 o 
  -5  -7   9        0.72        0.03      1.86 o 
  -4  -7   9       17.59       15.13      1.02 o 
  -3  -7   9      286.38      294.91      3.64 o 
  -2  -7   9       96.49       95.59      2.01 o 
  -1  -7   9        7.11        4.77      0.90 o 
   0  -7   9        0.49        0.63      0.72 o 
   1  -7   9       12.12       19.03      1.55 o 
   2  -7   9       30.91       32.63      1.27 o 
   3  -7   9       22.39       24.45      1.16 o 
   4  -7   9       44.27       44.62      2.16 o 
   5  -7   9        0.14        4.96      1.89 o 
   6  -7   9       29.43       37.69      5.48 o 
 -11  -6   9       29.81       38.14      3.92 o 
 -10  -6   9       53.91       60.20      4.50 o 
  -9  -6   9        1.73        1.44      2.09 o 
  -8  -6   9        0.89        2.09      1.96 o 
  -7  -6   9       59.57       55.99      4.34 o 
  -6  -6   9       13.68       28.03      3.30 o 
  -5  -6   9       14.32       13.77      2.55 o 
  -4  -6   9       27.15       28.00      1.00 o 
  -3  -6   9        7.22        5.37      0.75 o 
  -2  -6   9       27.11       23.21      1.09 o 
  -1  -6   9      215.50      201.40      3.09 o 
   0  -6   9       52.69       59.92      1.46 o 
   1  -6   9        8.05        8.84      0.78 o 
   2  -6   9       17.36       14.34      0.98 o 
   3  -6   9      131.00      115.26      2.10 o 
   4  -6   9        9.06        5.77      1.08 o 
   5  -6   9        3.21        3.58      1.76 o 
   6  -6   9       28.87       27.15      4.41 o 
   7  -6   9       38.88       52.34      6.10 o 
 -11  -5   9       14.22       18.66      3.23 o 
 -10  -5   9       36.88       37.82      3.65 o 
  -9  -5   9        0.06       -0.72      1.79 o 
  -8  -5   9        7.56        6.46      2.09 o 
  -7  -5   9      255.97      229.68      8.09 o 
  -6  -5   9       32.14       30.44      4.49 o 
  -5  -5   9      119.87       96.42      5.06 o 
  -4  -5   9       44.03       41.37      1.70 o 
  -3  -5   9        0.64        0.63      0.57 o 
  -2  -5   9      399.81      360.66      4.21 o 
  -1  -5   9       76.73       60.52      1.50 o 
   0  -5   9        3.10        2.72      0.57 o 
   1  -5   9      163.68      141.63      2.16 o 
   2  -5   9       56.99       43.35      1.34 o 
   3  -5   9       16.22       13.83      0.97 o 
   4  -5   9       46.50       48.24      1.70 o 
   5  -5   9        0.33        0.56      1.18 o 
   6  -5   9       43.71       42.16      4.93 o 
   7  -5   9       38.78       37.72      5.02 o 
   8  -5   9       19.51       16.93      4.37 o 
 -11  -4   9        2.91        3.46      2.55 o 
 -10  -4   9        1.08        2.06      2.02 o 
  -9  -4   9        0.81        2.90      2.06 o 
  -8  -4   9       19.11       18.24      2.64 o 
  -7  -4   9      197.79      203.42      6.07 o 
  -6  -4   9       34.53       35.56      2.62 o 
  -5  -4   9        9.55       11.89      1.75 o 
  -4  -4   9       24.13       24.59      1.32 o 
  -3  -4   9       20.21       18.92      2.34 o 
  -2  -4   9      160.49      180.26      2.37 o 
  -1  -4   9       27.10       25.05      0.93 o 
   0  -4   9        1.27        0.54      0.52 o 
   1  -4   9       12.06       12.12      0.78 o 
   2  -4   9      334.29      305.20      3.70 o 
   3  -4   9        0.00        2.18      0.57 o 
   4  -4   9       21.05       20.13      1.10 o 
   5  -4   9       13.44       10.72      2.22 o 
   6  -4   9        0.99        2.17      1.74 o 
   7  -4   9      136.19      142.04      7.73 o 
   8  -4   9        5.15        4.08      3.33 o 
 -11  -3   9       11.16       11.19      2.97 o 
 -10  -3   9        5.84        6.43      2.32 o 
  -9  -3   9        4.72        4.47      2.19 o 
  -8  -3   9       12.74        9.89      2.35 o 
  -7  -3   9        4.61        2.11      1.55 o 
  -6  -3   9        0.01       -0.76      1.22 o 
  -5  -3   9        0.92       -0.37      1.65 o 
  -4  -3   9       19.47       21.65      1.13 o 
  -3  -3   9        8.78       10.10      1.03 o 
  -2  -3   9      113.69       99.72      1.46 o 
  -1  -3   9      273.16      295.76      3.23 o 
   0  -3   9       86.70       63.23      1.36 o 
   1  -3   9        0.76        0.02      0.42 o 
   2  -3   9       25.54       31.19      0.98 o 
   3  -3   9        1.88        0.34      0.43 o 
   4  -3   9       22.63       24.69      1.07 o 
   5  -3   9        0.70       -1.08      1.09 o 
   6  -3   9        0.01        1.82      1.65 o 
   7  -3   9       50.23       57.27      5.09 o 
   8  -3   9       12.48       14.55      3.59 o 
   9  -3   9       15.91       13.87      3.95 o 
 -11  -2   9        4.33        5.71      2.84 o 
 -10  -2   9        0.41       -1.40      2.28 o 
  -9  -2   9        0.02        0.39      1.96 o 
  -8  -2   9        7.83       10.38      2.38 o 
  -7  -2   9       70.25       72.93      6.35 o 
  -6  -2   9      118.19      102.40      4.93 o 
  -5  -2   9        2.57        4.11      3.03 o 
  -4  -2   9       72.66       65.12      2.15 o 
  -3  -2   9       17.06       22.75      0.78 o 
  -2  -2   9       26.98       39.72      0.99 o 
  -1  -2   9       93.45       98.63      1.66 o 
   0  -2   9      219.19      216.34      2.54 o 
   1  -2   9       99.37       68.79      1.23 o 
   2  -2   9       93.70       91.87      1.37 o 
   3  -2   9       90.85      113.59      1.61 o 
   4  -2   9       27.93       22.94      0.85 o 
   5  -2   9       47.66       56.63      2.43 o 
   6  -2   9      157.01      152.02      4.16 o 
   7  -2   9       15.27       22.32      3.56 o 
   8  -2   9       31.98       25.78      3.82 o 
   9  -2   9        6.14        6.17      2.90 o 
 -11  -1   9       10.80       13.80      3.30 o 
 -10  -1   9        2.64        1.93      2.45 o 
  -9  -1   9        7.46       10.18      2.68 o 
  -8  -1   9       16.74       14.55      2.71 o 
  -7  -1   9       24.96       21.15      5.02 o 
  -6  -1   9      109.65       91.13      3.89 o 
  -5  -1   9        0.17        0.12      1.10 o 
  -4  -1   9        2.83        2.19      0.62 o 
  -3  -1   9       23.67       34.55      1.56 o 
  -2  -1   9       78.47       83.15      1.34 o 
  -1  -1   9       61.39       59.58      1.32 o 
   0  -1   9        0.53        0.09      0.55 o 
   1  -1   9       18.71       25.66      0.88 o 
   2  -1   9        1.59        1.82      0.98 o 
   3  -1   9      325.66      308.69      3.32 o 
   4  -1   9        2.61        0.11      0.50 o 
   5  -1   9      143.45      136.49      4.13 o 
   6  -1   9       10.52       13.15      1.58 o 
   7  -1   9       44.73       52.04      4.24 o 
   8  -1   9       76.48       78.08      5.22 o 
   9  -1   9        3.37        2.02      2.45 o 
  10  -1   9        1.09        1.93      2.94 o 
 -10   0   9        0.16        2.19      2.68 o 
  -9   0   9       29.04       37.39      4.01 o 
  -8   0   9       30.47       21.37      3.33 o 
  -7   0   9      165.38      152.48      6.85 o 
  -6   0   9       70.04       73.55      4.86 o 
  -5   0   9        7.45        6.59      1.53 o 
  -4   0   9        0.05       -0.21      0.57 o 
  -3   0   9      173.70      204.95      2.81 o 
  -2   0   9       85.44       97.29      1.46 o 
  -1   0   9       47.79       71.45      1.37 o 
   0   0   9      480.89      446.65      4.72 o 
   1   0   9       11.23       14.55      0.58 o 
   2   0   9      177.12      151.27      1.78 o 
   3   0   9      205.97      207.53      2.59 o 
   4   0   9       11.06       16.17      1.13 o 
   5   0   9       32.74       30.12      1.35 o 
   6   0   9     1047.28     1081.72     15.51 o 
   7   0   9      169.31      164.58      5.27 o 
   8   0   9        0.45        5.12      2.32 o 
   9   0   9        4.09        3.56      2.38 o 
  10   0   9        1.95        0.36      2.38 o 
 -10   1   9        1.29        1.89      2.74 o 
  -9   1   9        9.68        7.80      3.07 o 
  -8   1   9      113.54      104.35      6.13 o 
  -7   1   9        3.32       -1.31      2.58 o 
  -6   1   9       15.35       11.70      2.63 o 
  -5   1   9       27.19       25.88      3.95 o 
  -4   1   9       16.24       17.50      1.11 o 
  -3   1   9        0.23        0.50      0.46 o 
  -2   1   9       37.49       28.71      0.84 o 
  -1   1   9       10.98       21.81      0.98 o 
   0   1   9      463.89      468.31      4.32 o 
   1   1   9      860.70      873.43      7.41 o 
   2   1   9       21.93       19.12      0.73 o 
   3   1   9       15.05       14.47      0.55 o 
   4   1   9       49.67       73.65      1.40 o 
   5   1   9       40.01       45.46      1.93 o 
   6   1   9      181.42      191.15      4.04 o 
   7   1   9        7.47        6.34      1.91 o 
   8   1   9       48.21       46.30      2.99 o 
   9   1   9       61.75       60.20      4.37 o 
  10   1   9       16.18       19.84      3.26 o 
  11   1   9        0.08       -1.79      2.35 o 
 -10   2   9        5.19        8.26      3.33 o 
  -9   2   9        2.11       -1.96      2.45 o 
  -8   2   9       94.47       97.82      6.20 o 
  -7   2   9      264.73      290.47     10.70 o 
  -6   2   9       20.68       18.86      2.54 o 
  -5   2   9      311.97      285.00      9.81 o 
  -4   2   9       25.37       33.33      1.53 o 
  -3   2   9       54.54       57.84      1.45 o 
  -2   2   9       78.88       66.95      1.13 o 
  -1   2   9       45.44       55.65      1.09 o 
   0   2   9      128.58      149.32      2.09 o 
   1   2   9      306.88      296.58      3.24 o 
   2   2   9      842.58      978.76      7.10 o 
   3   2   9       46.07       42.41      0.91 o 
   4   2   9      154.90      155.55      2.97 o 
   5   2   9        2.98        2.54      0.48 o 
   6   2   9      444.94      425.29      8.69 o 
   7   2   9     1180.31     1145.03     28.31 o 
   8   2   9      140.78      153.11      5.48 o 
   9   2   9       10.77        5.84      2.41 o 
  10   2   9        2.33       -0.03      2.15 o 
  11   2   9        0.06       -1.01      2.41 o 
  -9   3   9        0.23        3.20      3.17 o 
  -8   3   9       74.58       83.60      6.23 o 
  -7   3   9      155.37      159.76      7.86 o 
  -6   3   9        3.55        5.58      2.84 o 
  -5   3   9      129.11      135.81      5.22 o 
  -4   3   9       25.84       22.84      0.92 o 
  -3   3   9        0.11       -0.06      0.42 o 
  -2   3   9       39.82       46.84      1.05 o 
  -1   3   9      367.60      392.28      4.00 o 
   0   3   9      303.15      287.65      3.11 o 
   1   3   9        0.01       -0.26      0.36 o 
   2   3   9       22.36       25.00      0.63 o 
   3   3   9        7.40        6.06      0.61 o 
   4   3   9      172.74      183.32      5.27 o 
   5   3   9       45.25       53.03      2.24 o 
   6   3   9      281.12      267.54      6.04 o 
   7   3   9      417.53      394.73      8.28 o 
   8   3   9       35.81       43.04      3.36 o 
   9   3   9        3.04        2.55      2.12 o 
  10   3   9        7.07        8.26      2.55 o 
  11   3   9        6.37        3.26      2.41 o 
  -9   4   9        2.69        1.93      3.13 o 
  -8   4   9        4.61        3.07      3.17 o 
  -7   4   9       75.29       82.75      6.13 o 
  -6   4   9       62.12       55.27      5.19 o 
  -5   4   9        7.94        3.57      2.12 o 
  -4   4   9        8.94        9.18      1.15 o 
  -3   4   9       18.10       12.27      0.78 o 
  -2   4   9        1.50        1.30      0.66 o 
  -1   4   9        2.51        4.36      0.55 o 
   0   4   9        5.26        5.64      0.56 o 
   1   4   9      128.94      120.73      1.71 o 
   2   4   9      442.97      499.52      3.96 o 
   3   4   9       35.54       36.53      1.01 o 
   4   4   9       29.37       32.64      1.56 o 
   5   4   9       82.42       68.39      2.32 o 
   6   4   9      121.16       99.91      3.13 o 
   7   4   9       72.06       66.43      3.98 o 
   8   4   9       43.21       45.03      3.46 o 
   9   4   9       10.79       13.61      2.45 o 
  10   4   9       31.17       32.96      3.30 o 
  11   4   9        8.79        3.39      2.32 o 
  -8   5   9        0.00        3.49      3.43 o 
  -7   5   9       43.01       59.22      5.94 o 
  -6   5   9        2.49        2.84      3.03 o 
  -5   5   9       39.41       43.43      4.70 o 
  -4   5   9      175.30      166.32      4.29 o 
  -3   5   9      118.97      110.49      2.13 o 
  -2   5   9        6.06        5.24      0.75 o 
  -1   5   9       16.93       22.49      1.34 o 
   0   5   9      554.60      560.80      6.26 o 
   1   5   9        0.19        0.85      0.44 o 
   2   5   9      207.38      211.72      2.21 o 
   3   5   9        6.48        5.93      0.60 o 
   4   5   9        0.02       -0.42      0.60 o 
   5   5   9       45.64       50.12      3.59 o 
   6   5   9      139.41      143.73      5.84 o 
   7   5   9      156.03      174.34      6.56 o 
   8   5   9        0.61       -0.49      1.76 o 
   9   5   9        5.15        5.58      2.06 o 
  10   5   9        3.94        9.07      2.25 o 
  11   5   9       33.44       32.60      3.33 o 
  12   5   9        1.99        0.72      2.22 o 
  -7   6   9        9.58       11.29      4.21 o 
  -6   6   9        0.00       -4.37      2.81 o 
  -5   6   9        0.38        2.31      1.78 o 
  -4   6   9        4.80        4.78      1.49 o 
  -3   6   9      333.27      344.99      4.56 o 
  -2   6   9       88.60       94.13      2.07 o 
  -1   6   9      102.18       92.44      1.91 o 
   0   6   9       44.42       38.83      1.18 o 
   1   6   9       31.46       32.08      1.03 o 
   2   6   9       14.62       23.03      0.81 o 
   3   6   9       54.69       46.71      1.05 o 
   4   6   9       50.09       59.55      1.46 o 
   5   6   9      278.08      272.17      9.01 o 
   6   6   9        1.42        1.40      1.73 o 
   7   6   9      136.85      133.72      5.78 o 
   8   6   9       90.35       90.65      4.86 o 
   9   6   9        0.00        1.47      1.89 o 
  10   6   9       16.12       16.93      2.61 o 
  11   6   9        0.03        0.23      2.09 o 
  12   6   9        0.18        2.64      2.35 o 
  -7   7   9        5.82        8.42      3.98 o 
  -6   7   9        1.25        2.15      3.52 o 
  -5   7   9        5.38        5.30      2.06 o 
  -4   7   9       35.86       41.28      3.00 o 
  -3   7   9       19.20       22.26      1.19 o 
  -2   7   9       10.02       11.63      1.03 o 
  -1   7   9      122.63      130.61      3.27 o 
   0   7   9        0.50       -1.20      0.60 o 
   1   7   9       35.54       29.95      1.07 o 
   2   7   9       82.01       74.84      1.28 o 
   3   7   9       12.35       18.49      0.67 o 
   4   7   9        2.41        5.39      0.91 o 
   5   7   9       75.20       70.84      4.67 o 
   6   7   9       63.16       56.03      4.24 o 
   7   7   9       54.06       55.47      4.18 o 
   8   7   9       31.31       37.75      3.52 o 
   9   7   9        6.48        6.40      2.41 o 
  10   7   9        5.94        5.81      2.35 o 
  11   7   9        0.96        1.86      2.15 o 
  12   7   9        0.98        5.38      2.45 o 
  -6   8   9       31.83       46.60      6.13 o 
  -5   8   9        2.53        6.01      2.11 o 
  -4   8   9        3.40        2.57      1.88 o 
  -3   8   9       19.35       24.56      1.36 o 
  -2   8   9       73.16       76.31      2.11 o 
  -1   8   9       64.78       67.29      1.94 o 
   0   8   9        0.01       -1.44      0.76 o 
   1   8   9        0.99        1.39      0.72 o 
   2   8   9      221.82      235.23      2.87 o 
   3   8   9       14.17       16.42      0.75 o 
   4   8   9      107.14      110.78      2.06 o 
   5   8   9       42.06       33.64      3.72 o 
   6   8   9       49.13       45.55      4.08 o 
   7   8   9       41.99       45.16      4.05 o 
   8   8   9        2.16        6.20      2.41 o 
   9   8   9       14.86        5.81      2.45 o 
  10   8   9       19.70       13.44      2.90 o 
  11   8   9        0.01       -1.70      2.15 o 
  12   8   9        0.37        1.24      2.22 o 
  -5   9   9       41.77       46.14      3.74 o 
  -4   9   9        0.81        0.75      1.94 o 
  -3   9   9        0.68        2.14      0.82 o 
  -2   9   9       35.09       33.50      1.72 o 
  -1   9   9       56.56       59.39      3.53 o 
   0   9   9        1.45        0.36      1.47 o 
   1   9   9        4.11        3.14      0.90 o 
   2   9   9       34.25       31.34      1.65 o 
   3   9   9        3.36        1.92      0.54 o 
   4   9   9        5.17        5.00      0.77 o 
   5   9   9       55.85       52.93      4.54 o 
   6   9   9       68.81       78.96      5.32 o 
   7   9   9        3.06       -2.61      2.15 o 
   8   9   9        8.27        8.65      2.81 o 
   9   9   9        0.21        1.93      2.55 o 
  10   9   9        0.50        3.10      2.32 o 
  11   9   9        0.67        4.18      2.38 o 
  -4  10   9        0.00       -1.79      2.25 o 
  -3  10   9        2.83        3.88      1.73 o 
  -2  10   9        0.10        0.11      1.03 o 
  -1  10   9       15.75       22.95      1.70 o 
   0  10   9       35.57       35.85      2.66 o 
   1  10   9       19.53       16.81      1.20 o 
   2  10   9        7.02        4.79      0.78 o 
   3  10   9       10.65       13.85      0.87 o 
   4  10   9        2.68        1.97      0.84 o 
   5  10   9       25.70       25.42      3.82 o 
   6  10   9       10.77       14.36      3.36 o 
   7  10   9        9.30        8.35      3.07 o 
   8  10   9        2.10       -1.24      2.55 o 
   9  10   9        1.82        6.72      2.77 o 
  10  10   9       26.91       31.72      3.95 o 
  11  10   9        2.53        1.73      2.48 o 
  -3  11   9        5.16        6.45      1.95 o 
  -2  11   9        2.48        2.06      1.13 o 
  -1  11   9        8.60        7.44      1.46 o 
   0  11   9      107.12       96.50      2.95 o 
   1  11   9        0.09        0.27      0.90 o 
   2  11   9       36.91       40.42      1.57 o 
   3  11   9        3.94        3.53      0.74 o 
   4  11   9        0.03       -0.01      0.98 o 
   5  11   9       40.79       43.33      4.99 o 
   6  11   9       31.76       29.50      4.44 o 
   7  11   9        6.61        6.20      3.30 o 
   8  11   9        9.95        5.71      3.20 o 
   9  11   9        0.00       -0.13      2.48 o 
  10  11   9       10.06       16.38      3.59 o 
  11  11   9        4.37        5.48      2.97 o 
  -2  12   9        0.48        0.01      1.11 o 
  -1  12   9        6.01        9.69      1.91 o 
   0  12   9       11.74       13.78      1.62 o 
   1  12   9       51.60       56.18      2.44 o 
   2  12   9       10.34       14.09      1.25 o 
   3  12   9       14.59       21.84      2.08 o 
   4  12   9        6.45        5.12      1.07 o 
   5  12   9       10.06       12.53      2.07 o 
   6  12   9       26.18       23.49      4.50 o 
   7  12   9        0.04        1.57      3.00 o 
   8  12   9       14.64       22.29      4.24 o 
   9  12   9        4.33        0.85      3.10 o 
  10  12   9        2.16        1.34      2.94 o 
  -1  13   9        4.69        4.77      1.47 o 
   0  13   9        4.94        5.42      1.72 o 
   1  13   9       38.53       46.84      2.46 o 
   2  13   9        0.14        0.62      1.05 o 
   3  13   9        6.31       11.38      1.47 o 
   4  13   9        7.24        7.75      1.24 o 
   5  13   9       17.15       14.08      2.27 o 
   6  13   9       15.98       20.43      4.44 o 
   7  13   9        8.63        3.23      3.49 o 
   8  13   9        1.69       -1.53      3.43 o 
   9  13   9        2.00       -2.77      3.17 o 
  10  13   9       22.36       28.36      4.76 o 
   1  14   9       22.01       28.63      2.07 o 
   2  14   9        5.72        4.91      1.19 o 
   3  14   9        0.48        1.20      1.28 o 
   4  14   9        2.21        1.34      1.15 o 
   5  14   9        0.43        1.62      2.69 o 
   6  14   9        0.22        1.14      3.62 o 
   7  14   9        0.07        0.78      3.95 o 
   8  14   9        2.72        3.59      4.05 o 
  -7 -12  10        4.28       10.28      4.05 o 
  -6 -12  10        0.56       -0.07      3.20 o 
  -5 -12  10        0.05       -3.21      1.85 o 
  -4 -12  10        1.12        2.77      1.37 o 
  -3 -12  10        0.39        1.86      1.23 o 
  -2 -12  10        3.73        3.78      1.09 o 
  -1 -12  10        0.01       -0.49      1.05 o 
  -8 -11  10       15.69       21.47      4.41 o 
  -7 -11  10       79.41       95.77      7.11 o 
  -6 -11  10        0.68        1.37      3.36 o 
  -5 -11  10       21.85       20.07      2.65 o 
  -4 -11  10        1.98        3.78      1.66 o 
  -3 -11  10       11.36       10.97      1.49 o 
  -2 -11  10        8.09        9.00      1.18 o 
  -1 -11  10        0.50        1.60      1.03 o 
   0 -11  10        2.48        1.42      1.11 o 
   1 -11  10        0.64       -1.34      0.99 o 
  -9 -10  10        1.22        1.27      2.64 o 
  -8 -10  10       42.98       47.67      5.12 o 
  -7 -10  10        7.09        9.59      3.56 o 
  -6 -10  10        1.73        0.00      2.71 o 
  -5 -10  10       15.35       20.52      4.01 o 
  -4 -10  10        0.33       -0.41      0.95 o 
  -3 -10  10       48.81       48.50      2.15 o 
  -2 -10  10        0.05        1.56      0.90 o 
  -1 -10  10        6.90        5.61      1.07 o 
   0 -10  10        2.58        2.63      1.00 o 
   1 -10  10        6.87        4.81      1.12 o 
   2 -10  10        7.18        8.13      1.18 o 
   3 -10  10        0.02        2.09      1.44 o 
 -10  -9  10        1.91        0.13      2.64 o 
  -9  -9  10        6.87        7.31      3.03 o 
  -8  -9  10        8.82       11.06      3.13 o 
  -7  -9  10       16.32       26.53      4.21 o 
  -6  -9  10        5.58        5.32      2.90 o 
  -5  -9  10       16.68       16.15      3.62 o 
  -4  -9  10        1.25        0.46      0.88 o 
  -3  -9  10       19.20       23.77      1.32 o 
  -2  -9  10       13.70        9.04      1.00 o 
  -1  -9  10        8.22       10.89      1.14 o 
   0  -9  10        0.17       -0.52      0.84 o 
   1  -9  10        2.77       -0.01      0.88 o 
   2  -9  10        4.98        5.41      1.03 o 
   3  -9  10        1.14        2.64      1.17 o 
   4  -9  10        3.12        5.29      1.44 o 
 -10  -8  10        0.16        2.87      2.51 o 
  -9  -8  10        0.42        0.82      2.41 o 
  -8  -8  10       14.24       11.52      3.13 o 
  -7  -8  10      188.71      180.54      8.16 o 
  -6  -8  10        5.41        8.65      3.00 o 
  -5  -8  10       38.40       37.10      4.47 o 
  -4  -8  10       61.37       50.50      2.78 o 
  -3  -8  10       11.58       14.44      0.91 o 
  -2  -8  10      312.35      331.30      4.40 o 
  -1  -8  10        8.83        9.62      1.06 o 
   0  -8  10        2.18        2.61      0.92 o 
   1  -8  10       17.69       18.52      1.33 o 
   2  -8  10        0.78        0.52      0.85 o 
   3  -8  10        0.12        0.22      1.08 o 
   4  -8  10        0.20        2.22      1.21 o 
   5  -8  10       11.53        9.40      3.08 o 
 -10  -7  10        0.00       -1.99      2.22 o 
  -9  -7  10       10.00       11.71      2.87 o 
  -8  -7  10       32.42       29.01      3.69 o 
  -7  -7  10        4.21        0.82      2.45 o 
  -6  -7  10       52.94       61.70      4.86 o 
  -5  -7  10       21.85       30.02      3.79 o 
  -4  -7  10       20.07       17.84      1.17 o 
  -3  -7  10       21.54       23.98      1.04 o 
  -2  -7  10       50.07       60.15      1.67 o 
  -1  -7  10      212.66      214.90      3.88 o 
   0  -7  10       33.14       40.17      1.60 o 
   1  -7  10       16.18        9.79      0.98 o 
   2  -7  10       75.70       70.49      1.83 o 
   3  -7  10        0.38        0.38      0.69 o 
   4  -7  10        3.64        3.93      1.13 o 
   5  -7  10        0.22       -1.03      1.70 o 
   6  -7  10        3.44        4.18      3.85 o 
 -11  -6  10        3.67        8.32      2.81 o 
 -10  -6  10        1.53        4.93      2.55 o 
  -9  -6  10       14.65       12.33      2.71 o 
  -8  -6  10        5.33        5.45      2.38 o 
  -7  -6  10      267.86      265.48      9.46 o 
  -6  -6  10      103.54       86.96      5.32 o 
  -5  -6  10        5.51        1.34      2.02 o 
  -4  -6  10        1.23       -0.39      0.59 o 
  -3  -6  10      183.04      197.58      2.74 o 
  -2  -6  10      405.98      412.57      4.91 o 
  -1  -6  10      519.37      472.71      5.52 o 
   0  -6  10       86.69       65.92      1.65 o 
   1  -6  10        1.63        2.28      0.75 o 
   2  -6  10       35.82       37.19      1.34 o 
   3  -6  10        4.76        4.94      0.79 o 
   4  -6  10       12.07       11.73      1.18 o 
   5  -6  10        4.38        1.62      1.63 o 
   6  -6  10        1.63        8.03      3.79 o 
   7  -6  10      120.64      132.87      8.65 o 
 -11  -5  10        6.82       10.34      2.94 o 
 -10  -5  10        0.60        0.69      2.22 o 
  -9  -5  10        1.67        1.50      2.19 o 
  -8  -5  10        2.87        4.47      2.19 o 
  -7  -5  10       13.95       14.13      2.71 o 
  -6  -5  10        6.61       13.66      2.17 o 
  -5  -5  10        1.84        8.81      2.32 o 
  -4  -5  10       30.75       33.63      1.07 o 
  -3  -5  10       41.39       41.44      1.09 o 
  -2  -5  10      111.84      117.63      2.11 o 
  -1  -5  10      346.72      287.77      4.53 o 
   0  -5  10      246.34      235.63      3.13 o 
   1  -5  10        4.54        7.77      0.80 o 
   2  -5  10      130.34      136.56      2.38 o 
   3  -5  10        6.13        6.85      0.81 o 
   4  -5  10        3.11        2.94      0.83 o 
   5  -5  10       43.11       47.90      2.45 o 
   6  -5  10       43.76       53.97      5.48 o 
   7  -5  10        0.66        7.37      3.49 o 
 -11  -4  10        0.10        2.19      2.48 o 
 -10  -4  10        5.30        6.72      2.61 o 
  -9  -4  10        6.62        4.86      2.35 o 
  -8  -4  10       11.31       16.80      2.77 o 
  -7  -4  10       16.29       17.49      2.74 o 
  -6  -4  10       27.78       14.12      2.19 o 
  -5  -4  10        0.72        3.11      2.19 o 
  -4  -4  10       97.82      125.29      2.87 o 
  -3  -4  10       25.45       18.88      1.15 o 
  -2  -4  10        3.90        9.05      0.72 o 
  -1  -4  10      622.24      592.63      5.88 o 
   0  -4  10        8.95       12.75      0.99 o 
   1  -4  10       18.77       24.90      1.07 o 
   2  -4  10       99.47      103.09      1.95 o 
   3  -4  10        6.36        8.34      0.65 o 
   4  -4  10        7.45        5.10      0.84 o 
   5  -4  10        6.30        5.39      1.29 o 
   6  -4  10       62.05       59.97      5.22 o 
   7  -4  10        2.23        1.99      3.26 o 
   8  -4  10       17.12       13.80      4.05 o 
 -11  -3  10        4.47        1.63      2.68 o 
 -10  -3  10        0.22        3.79      2.32 o 
  -9  -3  10        2.95       -0.29      2.15 o 
  -8  -3  10        0.06        0.59      1.86 o 
  -7  -3  10       74.26       63.33      4.31 o 
  -6  -3  10       58.78       51.23      3.14 o 
  -5  -3  10       47.46       38.15      2.75 o 
  -4  -3  10       11.84        4.61      0.80 o 
  -3  -3  10      151.68      136.36      2.43 o 
  -2  -3  10      471.79      501.01      5.36 o 
  -1  -3  10      143.66      146.79      2.38 o 
   0  -3  10        3.66        8.75      0.75 o 
   1  -3  10       71.01       64.66      1.69 o 
   2  -3  10       88.09      115.65      2.82 o 
   3  -3  10        2.53        2.50      0.54 o 
   4  -3  10        0.18        0.39      0.60 o 
   5  -3  10        3.34        1.57      1.47 o 
   6  -3  10       13.74       17.03      3.26 o 
   7  -3  10       98.97      114.30      6.75 o 
   8  -3  10       16.25       20.92      4.14 o 
   9  -3  10        1.49       -0.33      3.07 o 
 -10  -2  10       33.95       39.06      4.27 o 
  -9  -2  10        1.25        0.98      2.22 o 
  -8  -2  10        0.75        1.66      2.02 o 
  -7  -2  10       10.32        9.27      2.55 o 
  -6  -2  10        7.33        9.55      1.93 o 
  -5  -2  10        1.99        2.11      1.29 o 
  -4  -2  10        8.03       14.96      1.05 o 
  -3  -2  10        7.98        4.81      0.52 o 
  -2  -2  10        0.32        0.32      0.47 o 
  -1  -2  10       49.24       63.00      1.39 o 
   0  -2  10       50.09       44.12      1.10 o 
   1  -2  10      127.29      146.37      2.16 o 
   2  -2  10      120.49      109.06      1.84 o 
   3  -2  10        0.71        1.02      0.41 o 
   4  -2  10       58.22       69.33      2.29 o 
   5  -2  10        6.97        6.32      1.41 o 
   6  -2  10       91.79      100.47      5.71 o 
   7  -2  10      124.22      127.78      6.82 o 
   8  -2  10        2.84        3.26      2.71 o 
   9  -2  10        1.65        0.16      2.84 o 
 -10  -1  10        0.77        0.55      2.45 o 
  -9  -1  10        8.53        9.72      2.77 o 
  -8  -1  10       24.69       28.84      3.49 o 
  -7  -1  10       69.82       79.94      5.02 o 
  -6  -1  10       27.83       24.58      4.93 o 
  -5  -1  10       13.11       13.15      1.90 o 
  -4  -1  10       30.16       22.38      1.38 o 
  -3  -1  10       26.65       29.57      1.07 o 
  -2  -1  10       73.00       69.24      1.36 o 
  -1  -1  10       93.24       83.40      1.56 o 
   0  -1  10      142.60      139.54      2.21 o 
   1  -1  10       36.17       46.53      1.18 o 
   2  -1  10      308.81      310.75      2.91 o 
   3  -1  10       82.41       91.55      1.43 o 
   4  -1  10       16.38       21.47      0.69 o 
   5  -1  10        6.02        0.31      1.03 o 
   6  -1  10        0.03        1.22      1.62 o 
   7  -1  10       49.83       50.64      4.54 o 
   8  -1  10       16.96       11.91      3.07 o 
   9  -1  10       20.73       19.25      3.46 o 
  10  -1  10        7.72        5.02      2.84 o 
 -10   0  10        5.86        3.03      2.87 o 
  -9   0  10        0.15        1.53      2.55 o 
  -8   0  10        0.33       -0.16      2.28 o 
  -7   0  10        7.55        3.26      2.48 o 
  -6   0  10       72.25       70.38      5.09 o 
  -5   0  10       25.26       25.15      2.82 o 
  -4   0  10       58.11       66.98      1.92 o 
  -3   0  10      266.15      244.67      3.29 o 
  -2   0  10        1.03        1.34      0.42 o 
  -1   0  10       48.78       53.06      1.23 o 
   0   0  10       26.94       39.06      1.08 o 
   1   0  10       16.67       24.66      0.82 o 
   2   0  10       81.97      107.97      1.59 o 
   3   0  10       52.08       56.37      1.10 o 
   4   0  10        0.13        0.57      0.32 o 
   5   0  10       11.19       10.04      1.15 o 
   6   0  10       14.06       12.14      1.95 o 
   7   0  10       21.91       14.32      2.24 o 
   8   0  10       11.66        8.81      2.87 o 
   9   0  10        5.52        7.99      2.71 o 
  10   0  10        3.01        0.55      2.61 o 
 -10   1  10        0.01        3.72      3.03 o 
  -9   1  10       12.34       15.34      3.62 o 
  -8   1  10        0.20       -2.68      2.41 o 
  -7   1  10       33.42       25.97      3.82 o 
  -6   1  10        1.36        3.02      1.77 o 
  -5   1  10        6.53        7.15      3.20 o 
  -4   1  10       61.63       64.93      1.94 o 
  -3   1  10       54.58       55.83      1.76 o 
  -2   1  10      157.40      206.37      2.45 o 
  -1   1  10       23.71       18.42      0.82 o 
   0   1  10       28.37       23.14      0.81 o 
   1   1  10      236.97      260.25      3.40 o 
   2   1  10      171.83      170.99      2.04 o 
   3   1  10       16.47       12.96      0.59 o 
   4   1  10        4.23        2.11      1.38 o 
   5   1  10       59.10       52.02      1.82 o 
   6   1  10        0.67       -1.36      1.36 o 
   7   1  10       10.51        5.57      1.66 o 
   8   1  10        0.75        3.98      2.55 o 
   9   1  10        5.86       -0.59      2.19 o 
  10   1  10        0.34        1.24      2.32 o 
  -9   2  10        0.03        4.27      3.07 o 
  -8   2  10        6.12        9.01      3.33 o 
  -7   2  10       12.34        7.47      3.30 o 
  -6   2  10       86.92       98.61      5.97 o 
  -5   2  10       61.95       66.39      3.67 o 
  -4   2  10        5.93        3.49      0.51 o 
  -3   2  10      252.70      255.70      3.03 o 
  -2   2  10       44.06       62.02      1.24 o 
  -1   2  10      316.60      286.53      3.11 o 
   0   2  10       42.34       40.94      1.11 o 
   1   2  10      182.54      181.23      2.37 o 
   2   2  10        5.76        4.15      0.42 o 
   3   2  10       38.23       24.69      0.86 o 
   4   2  10       15.82       14.53      1.35 o 
   5   2  10       20.66       14.10      1.54 o 
   6   2  10        0.82       -0.97      1.89 o 
   7   2  10        4.82        5.83      1.59 o 
   8   2  10        0.01        1.83      1.99 o 
   9   2  10       35.29       37.52      3.65 o 
  10   2  10        3.76        8.71      2.77 o 
  11   2  10       23.25       33.05      4.11 o 
  -9   3  10       49.03       54.59      5.81 o 
  -8   3  10       20.07       15.60      3.92 o 
  -7   3  10       13.91       10.44      3.39 o 
  -6   3  10        0.91        0.72      2.64 o 
  -5   3  10       25.54       30.86      3.03 o 
  -4   3  10        9.28       10.20      1.96 o 
  -3   3  10       19.49       22.09      1.86 o 
  -2   3  10      108.14      114.04      2.96 o 
  -1   3  10        8.09        6.02      0.59 o 
   0   3  10      139.79      148.83      2.05 o 
   1   3  10       88.00       88.47      1.55 o 
   2   3  10      339.14      323.25      4.13 o 
   3   3  10       52.17       45.99      1.09 o 
   4   3  10       47.69       56.05      1.71 o 
   5   3  10      388.50      372.48      8.11 o 
   6   3  10      217.05      200.04      9.15 o 
   7   3  10      257.14      259.73      8.71 o 
   8   3  10        8.70        5.78      2.25 o 
   9   3  10        0.31        0.39      2.09 o 
  10   3  10        0.46        2.02      2.28 o 
  11   3  10       17.96       20.56      3.43 o 
  -8   4  10        1.69        7.37      3.62 o 
  -7   4  10       19.51       24.02      4.18 o 
  -6   4  10        0.03        0.95      2.74 o 
  -5   4  10        4.62        2.86      2.99 o 
  -4   4  10       37.16       33.81      2.16 o 
  -3   4  10      429.47      435.82      5.21 o 
  -2   4  10      339.81      344.24      4.38 o 
  -1   4  10       40.25       40.85      1.41 o 
   0   4  10       16.93       15.39      0.78 o 
   1   4  10       88.70       94.20      1.53 o 
   2   4  10       44.46       42.25      0.86 o 
   3   4  10      153.18      167.59      2.27 o 
   4   4  10      135.39      151.45      3.68 o 
   5   4  10       12.83       20.68      1.75 o 
   6   4  10       83.30      100.27      5.12 o 
   7   4  10        1.21        2.02      2.12 o 
   8   4  10       27.71       28.94      3.13 o 
   9   4  10       80.79       71.46      4.47 o 
  10   4  10       39.25       35.11      3.62 o 
  11   4  10       40.71       55.11      4.44 o 
  -8   5  10       51.74       59.65      6.30 o 
  -7   5  10       16.41       11.39      3.98 o 
  -6   5  10        8.94        3.95      3.20 o 
  -5   5  10       26.75       40.36      4.73 o 
  -4   5  10       98.41       97.99      3.39 o 
  -3   5  10      145.46      155.22      2.65 o 
  -2   5  10      154.00      158.13      3.73 o 
  -1   5  10      123.91      116.24      2.09 o 
   0   5  10      221.85      216.01      2.76 o 
   1   5  10       37.74       29.07      1.24 o 
   2   5  10       40.28       35.96      0.83 o 
   3   5  10        2.27        0.33      0.56 o 
   4   5  10       31.00       27.75      1.69 o 
   5   5  10        2.22        3.65      1.96 o 
   6   5  10       21.70       19.87      2.94 o 
   7   5  10      171.05      170.62      6.85 o 
   8   5  10       13.44       17.98      2.81 o 
   9   5  10        9.85       10.57      2.58 o 
  10   5  10        1.68        4.50      2.22 o 
  11   5  10        0.06       -0.39      2.12 o 
  -7   6  10       25.74       17.88      4.67 o 
  -6   6  10        0.39       -0.26      3.20 o 
  -5   6  10        0.52        0.27      1.67 o 
  -4   6  10        3.24        1.19      1.65 o 
  -3   6  10        1.99        3.09      1.12 o 
  -2   6  10      198.14      183.64      3.09 o 
  -1   6  10       88.42       86.52      2.01 o 
   0   6  10      105.40      111.84      1.95 o 
   1   6  10        6.85        5.79      0.63 o 
   2   6  10      414.16      432.77      4.54 o 
   3   6  10        1.29        0.68      0.43 o 
   4   6  10        1.04        0.56      0.72 o 
   5   6  10       73.80       76.26      4.70 o 
   6   6  10      193.52      215.85      7.96 o 
   7   6  10       56.24       58.64      4.24 o 
   8   6  10        0.05        1.66      1.93 o 
   9   6  10        3.87        0.59      2.19 o 
  10   6  10       23.58       22.91      3.13 o 
  11   6  10        0.19        4.08      2.41 o 
  -7   7  10        7.83       10.93      4.27 o 
  -6   7  10       23.94       14.65      4.41 o 
  -5   7  10        5.77        9.76      2.23 o 
  -4   7  10       29.03       25.44      2.69 o 
  -3   7  10       16.01       21.22      1.20 o 
  -2   7  10        5.43        3.22      0.86 o 
  -1   7  10       63.73       63.26      3.17 o 
   0   7  10       39.82       26.27      1.19 o 
   1   7  10       38.53       43.14      1.58 o 
   2   7  10        8.49        4.47      0.62 o 
   3   7  10        0.19        0.42      0.40 o 
   4   7  10        8.03        4.94      0.58 o 
   5   7  10       89.43       87.68      5.32 o 
   6   7  10        0.81        2.12      2.25 o 
   7   7  10        5.98        2.90      2.19 o 
   8   7  10        0.00        1.99      2.02 o 
   9   7  10        5.20        5.06      2.28 o 
  10   7  10       40.13       37.13      3.75 o 
  11   7  10       42.38       45.75      4.08 o 
  -6   8  10       12.74       19.84      4.96 o 
  -5   8  10        3.40        6.23      2.22 o 
  -4   8  10       28.52       31.21      2.97 o 
  -3   8  10       24.97       23.11      1.87 o 
  -2   8  10       38.50       30.49      1.56 o 
  -1   8  10        0.89        1.52      0.86 o 
   0   8  10        0.00       -0.65      0.85 o 
   1   8  10      242.54      235.78      3.64 o 
   2   8  10        6.71        9.67      1.15 o 
   3   8  10        6.77        6.88      0.66 o 
   4   8  10       27.25       25.53      1.11 o 
   5   8  10        8.97       12.17      2.87 o 
   6   8  10        0.61        0.75      2.19 o 
   7   8  10       37.33       45.68      4.31 o 
   8   8  10        0.02       -1.47      2.19 o 
   9   8  10       10.89        5.32      2.51 o 
  10   8  10        0.78       -0.16      2.28 o 
  11   8  10        9.30        6.46      2.61 o 
  -5   9  10       11.46       16.19      4.55 o 
  -4   9  10       16.93       16.59      2.64 o 
  -3   9  10        3.36        5.18      1.52 o 
  -2   9  10       14.03       14.90      1.45 o 
  -1   9  10      158.78      157.02      4.51 o 
   0   9  10       73.15       68.21      2.17 o 
   1   9  10       32.19       36.42      1.54 o 
   2   9  10        0.09       -0.27      0.63 o 
   3   9  10        9.01        4.56      0.67 o 
   4   9  10       86.68       89.37      2.51 o 
   5   9  10       42.50       41.21      4.50 o 
   6   9  10        5.26        9.43      3.03 o 
   7   9  10       13.89       19.84      3.39 o 
   8   9  10       53.88       50.28      4.63 o 
   9   9  10        1.39        2.25      2.48 o 
  10   9  10        1.17        2.32      2.51 o 
  11   9  10        0.36        2.41      2.48 o 
  -4  10  10        4.04        4.76      2.84 o 
  -3  10  10        0.04        0.09      1.61 o 
  -2  10  10        9.46        7.41      1.27 o 
  -1  10  10        2.37        1.61      1.14 o 
   0  10  10      294.57      287.85      5.71 o 
   1  10  10        0.06        2.04      1.02 o 
   2  10  10       30.47       36.55      1.77 o 
   3  10  10        0.06       -0.39      0.60 o 
   4  10  10        0.35        1.24      0.79 o 
   5  10  10       51.28       46.40      4.96 o 
   6  10  10       11.51        6.95      3.07 o 
   7  10  10        2.69       -0.78      2.64 o 
   8  10  10        3.82        3.10      2.64 o 
   9  10  10       41.44       39.91      4.50 o 
  10  10  10       25.78       35.79      4.21 o 
  11  10  10        0.77       -1.08      2.61 o 
  -3  11  10        9.60        9.08      2.19 o 
  -2  11  10        0.05        0.25      1.11 o 
  -1  11  10        2.12        1.37      1.22 o 
   0  11  10       46.15       42.07      2.21 o 
   1  11  10        4.74        7.67      1.37 o 
   2  11  10       21.91       17.40      1.37 o 
   3  11  10       13.62       10.47      0.99 o 
   4  11  10        0.31        0.97      0.88 o 
   5  11  10        3.17        5.12      3.43 o 
   6  11  10        0.30       -0.10      2.81 o 
   7  11  10       10.11        7.93      3.30 o 
   8  11  10       10.77       15.17      3.75 o 
   9  11  10        0.27        2.71      2.94 o 
  10  11  10       19.62       22.29      4.01 o 
  11  11  10        6.71        9.98      3.33 o 
  -2  12  10        0.69        1.86      1.15 o 
  -1  12  10        0.92        1.72      1.26 o 
   0  12  10       21.63       21.01      4.34 o 
   1  12  10      438.35      476.78      7.54 o 
   2  12  10        0.38        1.17      1.11 o 
   3  12  10        0.26        1.93      1.06 o 
   4  12  10        0.11        0.16      0.94 o 
   5  12  10        0.02        3.77      2.92 o 
   6  12  10       26.24       41.51      5.32 o 
   7  12  10        1.21        3.33      3.23 o 
   8  12  10        1.16       -0.13      3.46 o 
   9  12  10       14.30       26.04      4.41 o 
  10  12  10       26.96       40.85      5.25 o 
   0  13  10       21.99       14.56      1.75 o 
   1  13  10        1.10        6.20      1.44 o 
   2  13  10       16.60       15.06      1.36 o 
   3  13  10        1.49        0.45      1.14 o 
   4  13  10        3.14        3.03      1.14 o 
   5  13  10        1.75        1.30      1.72 o 
   6  13  10        1.58        0.95      3.69 o 
   7  13  10        1.65       -0.59      3.46 o 
   8  13  10        0.12       -0.62      3.62 o 
   9  13  10        8.50        4.21      3.72 o 
   2  14  10       68.42       75.07      2.97 o 
   3  14  10        0.02        1.54      1.28 o 
   4  14  10        1.31        4.38      1.30 o 
   5  14  10        1.13        3.28      2.14 o 
   6  14  10        1.64        5.51      4.21 o 
   7  14  10        3.09        9.01      4.24 o 
   8  14  10        0.02       -4.54      3.65 o 
  -6 -12  11        0.02        6.17      3.95 o 
  -5 -12  11        2.22        1.89      2.13 o 
  -4 -12  11        0.00        1.37      2.58 o 
  -3 -12  11       22.92       25.39      1.94 o 
  -2 -12  11        3.44        6.14      1.14 o 
  -8 -11  11        0.16        5.74      3.56 o 
  -7 -11  11       41.11       47.38      5.68 o 
  -6 -11  11        1.47        2.38      3.43 o 
  -5 -11  11        2.36        2.47      3.20 o 
  -4 -11  11        1.77        4.57      1.19 o 
  -3 -11  11        0.19        1.27      1.32 o 
  -2 -11  11        3.80        6.06      1.46 o 
  -1 -11  11        0.09        0.00      1.00 o 
   0 -11  11        0.10        0.08      1.13 o 
  -9 -10  11        1.65        0.72      3.17 o 
  -8 -10  11        4.59        8.97      3.49 o 
  -7 -10  11       28.31       45.06      5.22 o 
  -6 -10  11       46.96       55.80      5.38 o 
  -5 -10  11        5.55        2.61      1.86 o 
  -4 -10  11       19.17       19.42      1.51 o 
  -3 -10  11       14.27       11.08      1.33 o 
  -2 -10  11       59.02       62.85      2.54 o 
  -1 -10  11        0.09        0.72      1.06 o 
   0 -10  11        0.08       -1.25      0.91 o 
   1 -10  11        4.16        5.66      1.17 o 
   2 -10  11        7.48        7.05      1.28 o 
  -9  -9  11        3.16        3.75      2.87 o 
  -8  -9  11        3.03        7.73      3.17 o 
  -7  -9  11       23.43       25.71      4.24 o 
  -6  -9  11        3.07        7.11      3.10 o 
  -5  -9  11        2.26       -1.83      2.77 o 
  -4  -9  11       17.31       18.27      1.99 o 
  -3  -9  11        0.28        1.17      0.93 o 
  -2  -9  11        3.20        2.23      0.86 o 
  -1  -9  11       11.35        8.96      1.16 o 
   0  -9  11        5.89        4.02      1.21 o 
   1  -9  11        4.54        1.41      0.95 o 
   2  -9  11       15.42       16.44      1.67 o 
   3  -9  11       16.38       19.66      1.73 o 
 -10  -8  11        1.87        5.91      2.94 o 
  -9  -8  11        1.06       -1.08      2.45 o 
  -8  -8  11        4.91        5.94      2.71 o 
  -7  -8  11        3.38        2.71      2.84 o 
  -6  -8  11       43.22       48.46      4.70 o 
  -5  -8  11        5.70       10.02      3.17 o 
  -4  -8  11       18.63       13.52      1.23 o 
  -3  -8  11       40.03       41.53      2.39 o 
  -2  -8  11        0.23        0.30      0.74 o 
  -1  -8  11       38.14       33.20      1.56 o 
   0  -8  11        1.43       -0.36      0.80 o 
   1  -8  11        2.47        2.57      0.97 o 
   2  -8  11        6.82        4.36      1.00 o 
   3  -8  11        9.57        9.32      1.35 o 
   4  -8  11        3.19        4.94      1.31 o 
 -10  -7  11        5.25        7.21      2.94 o 
  -9  -7  11       16.65       19.28      3.39 o 
  -8  -7  11        4.22        3.82      2.55 o 
  -7  -7  11        0.66        0.13      2.35 o 
  -6  -7  11       59.01       70.51      5.22 o 
  -5  -7  11       50.46       50.71      4.86 o 
  -4  -7  11       92.20       92.54      4.37 o 
  -3  -7  11        3.25        1.96      0.65 o 
  -2  -7  11       26.66       23.51      1.19 o 
  -1  -7  11        2.07        1.67      0.80 o 
   0  -7  11       11.84       12.10      1.26 o 
   1  -7  11        6.48        6.88      0.99 o 
   2  -7  11       30.91       40.85      2.00 o 
   3  -7  11        0.82        1.02      0.76 o 
   4  -7  11       33.83       39.44      2.04 o 
   5  -7  11        2.91        5.97      2.00 o 
 -10  -6  11       22.05       29.76      3.88 o 
  -9  -6  11        0.01       -1.34      2.22 o 
  -8  -6  11        0.00        0.69      2.35 o 
  -7  -6  11       33.53       35.53      4.08 o 
  -6  -6  11       44.17       53.32      4.57 o 
  -5  -6  11        0.02        5.19      2.51 o 
  -4  -6  11       47.15       60.24      3.22 o 
  -3  -6  11      191.80      181.02      2.67 o 
  -2  -6  11       12.36        7.54      0.93 o 
  -1  -6  11       65.99       85.41      2.04 o 
   0  -6  11        0.08       -0.16      0.74 o 
   1  -6  11       71.66       64.50      2.06 o 
   2  -6  11        4.10        2.63      0.77 o 
   3  -6  11       42.00       39.40      1.39 o 
   4  -6  11        9.08        7.43      1.14 o 
   5  -6  11        0.34       -0.60      1.59 o 
   6  -6  11        2.47        1.40      3.59 o 
 -10  -5  11       36.49       41.60      4.31 o 
  -9  -5  11        6.14        4.96      2.48 o 
  -8  -5  11       25.17       19.22      3.20 o 
  -7  -5  11        1.12        1.99      2.25 o 
  -6  -5  11        1.65       -0.62      2.02 o 
  -5  -5  11        0.40        3.00      2.12 o 
  -4  -5  11       61.84       64.15      2.01 o 
  -3  -5  11       38.95       43.38      1.54 o 
  -2  -5  11      507.17      524.37      5.85 o 
  -1  -5  11      241.52      273.09      3.78 o 
   0  -5  11        1.11        0.35      0.66 o 
   1  -5  11        0.56        0.96      0.73 o 
   2  -5  11       15.60       13.26      1.01 o 
   3  -5  11      125.97      124.31      2.07 o 
   4  -5  11       85.25       77.52      2.21 o 
   5  -5  11        1.36        4.25      1.71 o 
   6  -5  11       36.05       51.23      5.51 o 
   7  -5  11       48.00       51.20      6.07 o 
 -10  -4  11       21.04       22.71      3.79 o 
  -9  -4  11       11.96       12.60      2.90 o 
  -8  -4  11        3.71        6.62      2.58 o 
  -7  -4  11       13.24       15.60      2.81 o 
  -6  -4  11       88.02       72.33      3.82 o 
  -5  -4  11       43.32       33.50      4.89 o 
  -4  -4  11        0.38        0.24      0.59 o 
  -3  -4  11        7.52        3.71      0.51 o 
  -2  -4  11      383.76      389.27      4.60 o 
  -1  -4  11       49.12       41.56      1.64 o 
   0  -4  11       19.05       20.99      1.20 o 
   1  -4  11       41.55       42.18      1.45 o 
   2  -4  11       75.47       78.64      1.90 o 
   3  -4  11       28.83       20.32      0.91 o 
   4  -4  11       46.74       33.47      1.51 o 
   5  -4  11        4.11        0.71      1.36 o 
   6  -4  11        0.00        0.78      2.68 o 
   7  -4  11       88.11       96.68      6.95 o 
   8  -4  11       13.11       16.48      4.44 o 
 -10  -3  11       82.26       90.91      5.78 o 
  -9  -3  11        1.44        3.49      2.45 o 
  -8  -3  11       27.78       28.52      3.62 o 
  -7  -3  11       46.84       47.87      4.05 o 
  -6  -3  11        4.74        5.62      2.24 o 
  -5  -3  11        3.22        1.65      1.44 o 
  -4  -3  11        0.17        0.86      0.57 o 
  -3  -3  11       10.49        7.94      0.57 o 
  -2  -3  11        0.01        1.39      0.66 o 
  -1  -3  11      546.51      521.21      5.88 o 
   0  -3  11      109.86      129.07      3.07 o 
   1  -3  11      226.77      207.88      3.09 o 
   2  -3  11       84.74       67.65      2.10 o 
   3  -3  11        0.07       -0.48      0.50 o 
   4  -3  11      129.92      106.56      2.21 o 
   5  -3  11        2.18       -0.65      2.55 o 
   6  -3  11        1.42        3.20      2.71 o 
   7  -3  11        8.59       11.62      3.36 o 
   8  -3  11        2.46        1.50      3.20 o 
 -10  -2  11        2.86        3.52      2.77 o 
  -9  -2  11       19.82       28.42      3.75 o 
  -8  -2  11        6.44        7.54      2.55 o 
  -7  -2  11        1.56        1.34      2.25 o 
  -6  -2  11       11.65       13.35      2.14 o 
  -5  -2  11       46.51       40.87      2.87 o 
  -4  -2  11       11.78        8.42      0.58 o 
  -3  -2  11       37.21       42.08      1.30 o 
  -2  -2  11        0.27        0.31      0.52 o 
  -1  -2  11       20.46       21.84      1.01 o 
   0  -2  11      114.22      103.21      1.85 o 
   1  -2  11       20.66       15.46      0.83 o 
   2  -2  11       53.95       52.50      1.21 o 
   3  -2  11        4.79        4.77      0.54 o 
   4  -2  11       30.59       34.17      1.45 o 
   5  -2  11        3.82        6.09      1.89 o 
   6  -2  11        1.14        1.01      2.58 o 
   7  -2  11        0.53        0.98      2.64 o 
   8  -2  11       37.69       39.12      4.73 o 
   9  -2  11        0.03       -2.55      2.81 o 
 -10  -1  11        2.57        2.87      2.77 o 
  -9  -1  11        2.06        3.72      2.68 o 
  -8  -1  11        8.94        7.73      2.74 o 
  -7  -1  11        1.44        0.59      2.15 o 
  -6  -1  11       45.73       44.91      3.14 o 
  -5  -1  11       10.25       17.37      2.14 o 
  -4  -1  11       38.88       35.48      1.00 o 
  -3  -1  11        7.42        9.73      1.12 o 
  -2  -1  11        1.33        1.46      0.51 o 
  -1  -1  11       12.99       13.06      0.83 o 
   0  -1  11       57.50       54.40      1.24 o 
   1  -1  11        0.09       -0.07      0.33 o 
   2  -1  11       22.25       14.69      0.80 o 
   3  -1  11        4.04        3.01      0.57 o 
   4  -1  11        0.00        0.26      0.49 o 
   5  -1  11       69.50       81.47      3.76 o 
   6  -1  11        5.64        2.42      1.75 o 
   7  -1  11       12.35        9.04      2.84 o 
   8  -1  11        0.04       -2.45      2.25 o 
   9  -1  11        2.58        5.91      3.03 o 
 -10   0  11        1.05       -0.82      2.71 o 
  -9   0  11       10.42       12.04      3.33 o 
  -8   0  11        0.12       -2.15      2.41 o 
  -7   0  11       33.51       40.56      4.37 o 
  -6   0  11       64.07       70.39      3.86 o 
  -5   0  11       11.88       12.53      2.03 o 
  -4   0  11        6.88        7.18      0.58 o 
  -3   0  11        2.23        3.23      0.62 o 
  -2   0  11        1.30        2.44      0.56 o 
  -1   0  11      163.62      148.01      2.24 o 
   0   0  11        1.98        0.79      0.45 o 
   1   0  11       17.27       23.15      0.84 o 
   2   0  11        5.05        0.89      0.40 o 
   3   0  11       14.53       15.88      0.65 o 
   4   0  11       48.16       41.37      1.23 o 
   5   0  11      209.76      200.19      5.68 o 
   6   0  11      121.02      119.21      4.44 o 
   7   0  11       42.06       37.95      2.92 o 
   8   0  11        3.22        3.20      2.51 o 
   9   0  11        5.49        6.46      2.94 o 
  10   0  11        0.29       -0.82      2.87 o 
  -9   1  11        5.76        9.98      3.59 o 
  -8   1  11       18.45       18.24      3.62 o 
  -7   1  11        0.09        2.90      2.61 o 
  -6   1  11        4.57       -0.20      2.32 o 
  -5   1  11       86.93       83.36      4.04 o 
  -4   1  11        0.24        1.42      0.78 o 
  -3   1  11       12.19       13.81      0.89 o 
  -2   1  11       55.10       50.96      1.38 o 
  -1   1  11       14.85       13.16      0.78 o 
   0   1  11       28.27       32.38      0.91 o 
   1   1  11       63.75       62.32      1.27 o 
   2   1  11      150.35      127.45      1.76 o 
   3   1  11       17.71       25.91      0.76 o 
   4   1  11       20.42       25.02      0.76 o 
   5   1  11       34.05       32.32      2.31 o 
   6   1  11       56.99       53.14      2.95 o 
   7   1  11        3.71        1.25      1.56 o 
   8   1  11       21.67       19.41      3.33 o 
   9   1  11        2.29        2.58      2.45 o 
  10   1  11        0.28       -2.45      2.28 o 
  -9   2  11       13.41       15.86      3.75 o 
  -8   2  11       49.39       53.42      5.48 o 
  -7   2  11       29.01       23.27      4.01 o 
  -6   2  11       11.86       13.67      3.30 o 
  -5   2  11       28.69       31.60      3.49 o 
  -4   2  11       44.29       50.95      1.96 o 
  -3   2  11        2.68        4.50      0.77 o 
  -2   2  11       98.73       80.31      2.06 o 
  -1   2  11       41.03       51.11      1.30 o 
   0   2  11       54.21       48.09      1.24 o 
   1   2  11       81.89      104.51      1.64 o 
   2   2  11       21.88       24.13      1.04 o 
   3   2  11        5.45        7.50      0.79 o 
   4   2  11       16.57       17.65      0.71 o 
   5   2  11       52.52       51.90      2.61 o 
   6   2  11      335.26      317.62      7.41 o 
   7   2  11       15.93       13.08      2.87 o 
   8   2  11        2.36        3.26      2.19 o 
   9   2  11       11.65        9.07      2.64 o 
  10   2  11        0.11       -0.55      2.32 o 
  -9   3  11        0.43        9.59      3.75 o 
  -8   3  11        7.29        7.44      3.49 o 
  -7   3  11       92.39      105.59      6.85 o 
  -6   3  11        9.13       12.95      3.36 o 
  -5   3  11        8.73        7.69      2.14 o 
  -4   3  11        4.95        5.04      1.26 o 
  -3   3  11        9.92        7.23      0.74 o 
  -2   3  11       18.49       21.25      1.06 o 
  -1   3  11       16.10       26.65      0.98 o 
   0   3  11       49.33       42.03      1.19 o 
   1   3  11      122.43      140.95      1.97 o 
   2   3  11       11.17       12.85      0.60 o 
   3   3  11       11.32       14.46      0.70 o 
   4   3  11       67.10       65.64      2.45 o 
   5   3  11       29.59       24.87      1.89 o 
   6   3  11      111.08       99.75      5.48 o 
   7   3  11      236.99      226.71      8.35 o 
   8   3  11        1.20       -1.99      1.83 o 
   9   3  11        1.03        1.86      2.25 o 
  10   3  11       14.75       17.69      3.26 o 
  11   3  11        6.77        6.20      2.90 o 
  -8   4  11      102.84      109.31      7.54 o 
  -7   4  11       47.92       54.46      5.87 o 
  -6   4  11       32.01       29.92      4.47 o 
  -5   4  11        1.65        1.04      2.77 o 
  -4   4  11        0.33       -1.75      1.43 o 
  -3   4  11        6.04        7.64      0.79 o 
  -2   4  11        0.34       -0.13      0.61 o 
  -1   4  11       98.99       92.56      1.75 o 
   0   4  11       68.98       56.47      1.33 o 
   1   4  11      796.49      759.15      7.26 o 
   2   4  11      205.21      205.88      2.52 o 
   3   4  11       50.71       48.93      1.08 o 
   4   4  11      119.45      146.74      2.51 o 
   5   4  11        0.57       -0.36      1.83 o 
   6   4  11      552.86      558.66     15.30 o 
   7   4  11      248.44      229.32      8.39 o 
   8   4  11        5.05        5.91      2.35 o 
   9   4  11        3.94        5.94      2.41 o 
  10   4  11       13.60        8.06      2.68 o 
  11   4  11       13.27       15.37      3.23 o 
  -8   5  11        5.03        4.93      3.88 o 
  -7   5  11       54.37       63.04      6.46 o 
  -6   5  11        3.87        5.64      3.10 o 
  -5   5  11        0.15       -1.63      2.74 o 
  -4   5  11      172.03      170.88      4.63 o 
  -3   5  11        8.31        9.74      1.02 o 
  -2   5  11        0.01        0.70      1.04 o 
  -1   5  11       10.43       12.34      0.99 o 
   0   5  11        3.97        1.66      0.61 o 
   1   5  11       20.39       24.33      0.93 o 
   2   5  11      240.94      236.95      2.63 o 
   3   5  11        3.90        3.26      0.53 o 
   4   5  11       14.81       13.41      0.64 o 
   5   5  11        3.58        3.23      2.12 o 
   6   5  11      298.93      316.12     10.38 o 
   7   5  11      474.95      476.33     13.77 o 
   8   5  11       73.76       75.93      4.76 o 
   9   5  11       18.52       15.40      2.90 o 
  10   5  11       30.80       25.45      3.43 o 
  11   5  11        3.56       10.87      2.94 o 
  -7   6  11       67.42       85.03      7.24 o 
  -6   6  11        2.96        0.72      3.33 o 
  -5   6  11       11.02        9.31      2.17 o 
  -4   6  11       67.77       69.26      3.65 o 
  -3   6  11        1.41        1.61      0.74 o 
  -2   6  11        6.04        4.46      0.88 o 
  -1   6  11        8.70        7.31      0.90 o 
   0   6  11       45.13       41.69      1.47 o 
   1   6  11      542.81      515.96      5.49 o 
   2   6  11        2.50        9.54      0.75 o 
   3   6  11       11.34       14.52      0.79 o 
   4   6  11        2.00        1.92      0.61 o 
   5   6  11        0.82        1.99      2.12 o 
   6   6  11      171.78      163.80      7.24 o 
   7   6  11      113.85      109.80      5.87 o 
   8   6  11       11.62       10.28      2.58 o 
   9   6  11        0.49        1.37      2.15 o 
  10   6  11        9.84       11.13      2.81 o 
  11   6  11        1.87        1.63      2.28 o 
  -6   7  11       20.98       26.95      5.25 o 
  -5   7  11        9.66       12.33      2.41 o 
  -4   7  11        3.57        4.94      2.01 o 
  -3   7  11       24.83       25.80      1.33 o 
  -2   7  11        0.20        1.45      0.85 o 
  -1   7  11       77.45       88.24      2.17 o 
   0   7  11       35.91       28.17      1.40 o 
   1   7  11        0.59        0.79      0.72 o 
   2   7  11       31.19       26.99      1.15 o 
   3   7  11       10.07        3.51      0.63 o 
   4   7  11        6.94        3.92      0.76 o 
   5   7  11       90.73       81.05      5.35 o 
   6   7  11      106.74      105.82      5.97 o 
   7   7  11        4.86        8.65      2.71 o 
   8   7  11       40.19       43.63      4.08 o 
   9   7  11       11.44       11.75      2.77 o 
  10   7  11        0.19        1.08      2.38 o 
  11   7  11        7.62        5.64      2.58 o 
  -6   8  11        0.68        1.83      3.92 o 
  -5   8  11        1.18        4.78      2.31 o 
  -4   8  11        1.01        3.55      2.01 o 
  -3   8  11       43.25       46.85      1.75 o 
  -2   8  11       73.83       69.21      2.39 o 
  -1   8  11        1.71        1.09      0.89 o 
   0   8  11       89.69       80.48      3.32 o 
   1   8  11       50.90       40.89      1.56 o 
   2   8  11       31.56       31.03      1.43 o 
   3   8  11        7.96        4.18      0.81 o 
   4   8  11        2.51        2.36      0.91 o 
   5   8  11       68.25       55.67      4.89 o 
   6   8  11        1.74        0.98      2.55 o 
   7   8  11       38.58       46.50      4.63 o 
   8   8  11       17.20       21.05      3.52 o 
   9   8  11       32.51       38.14      4.05 o 
  10   8  11       19.27       18.57      3.49 o 
  11   8  11        0.08       -0.62      2.38 o 
  -5   9  11        0.00       -3.93      2.08 o 
  -4   9  11       15.68       14.18      3.23 o 
  -3   9  11        1.21        2.05      2.48 o 
  -2   9  11        0.01        0.81      1.04 o 
  -1   9  11       34.06       37.31      1.81 o 
   0   9  11        1.10       -0.20      0.92 o 
   1   9  11      233.33      242.81      4.55 o 
   2   9  11       35.67       38.97      1.61 o 
   3   9  11        6.22        6.90      1.38 o 
   4   9  11        4.92        7.59      0.96 o 
   5   9  11        1.06       -1.14      2.32 o 
   6   9  11       33.84       25.55      3.88 o 
   7   9  11       20.02       20.65      3.69 o 
   8   9  11        0.19        5.78      2.94 o 
   9   9  11        8.43        5.25      2.77 o 
  10   9  11        3.35        6.33      2.84 o 
  11   9  11        2.39        3.39      2.84 o 
  -4  10  11       16.89       13.22      3.43 o 
  -3  10  11        0.60        0.38      1.70 o 
  -2  10  11        4.78        4.63      1.59 o 
  -1  10  11       18.38       16.98      2.16 o 
   0  10  11       25.35       24.06      1.77 o 
   1  10  11      314.92      334.57      6.80 o 
   2  10  11        0.04        2.17      0.93 o 
   3  10  11        3.55        3.83      0.74 o 
   4  10  11       14.67       14.77      1.19 o 
   5  10  11        1.01        2.35      2.87 o 
   6  10  11       29.19       34.03      4.54 o 
   7  10  11       44.25       42.55      4.99 o 
   8  10  11        5.26        5.81      3.00 o 
   9  10  11       19.37       18.27      3.75 o 
  10  10  11        3.69        5.12      3.26 o 
  11  10  11        0.80        1.63      2.94 o 
  -3  11  11        2.57        6.01      2.09 o 
  -2  11  11        1.78        1.21      1.13 o 
  -1  11  11       15.58       16.21      1.68 o 
   0  11  11        0.00        3.40      1.27 o 
   1  11  11       56.11       53.57      2.37 o 
   2  11  11        4.96        8.58      1.24 o 
   3  11  11       14.69       12.78      1.17 o 
   4  11  11       28.02       33.29      2.63 o 
   5  11  11       15.11       15.08      2.84 o 
   6  11  11        3.24        6.00      3.52 o 
   7  11  11        0.13       -1.50      3.03 o 
   8  11  11        0.01       -1.14      2.97 o 
   9  11  11        0.17        5.42      3.30 o 
  10  11  11       43.72       50.45      5.35 o 
  -1  12  11        0.47        3.53      1.37 o 
   0  12  11        0.08        5.13      1.38 o 
   1  12  11        0.57        0.78      2.01 o 
   2  12  11       67.96       72.82      3.14 o 
   3  12  11        6.37        6.81      1.26 o 
   4  12  11        4.02        4.36      1.12 o 
   5  12  11       15.80       15.48      2.68 o 
   6  12  11        1.20        2.94      3.69 o 
   7  12  11        0.20       -4.34      3.07 o 
   8  12  11        0.25        3.95      3.46 o 
   9  12  11       10.43        9.59      3.92 o 
  10  12  11        2.52        6.98      3.65 o 
   0  13  11       30.52       32.12      3.66 o 
   1  13  11       29.10       29.06      2.26 o 
   2  13  11       35.21       36.31      2.00 o 
   3  13  11        4.88        5.76      1.36 o 
   4  13  11        2.19        1.16      1.48 o 
   5  13  11       18.75       17.20      2.58 o 
   6  13  11       55.50       58.21      6.53 o 
   7  13  11        7.12        7.86      4.08 o 
   8  13  11        0.05       -1.21      3.88 o 
   9  13  11        0.08       -0.29      3.49 o 
   3  14  11        0.47        1.54      1.29 o 
   4  14  11        1.84        1.54      1.21 o 
   5  14  11        6.33        8.10      2.81 o 
   6  14  11        0.43       -2.58      3.69 o 
   7  14  11        0.06       -0.75      4.34 o 
  -7 -11  12        4.04        9.43      4.01 o 
  -6 -11  12        7.28        8.55      4.05 o 
  -5 -11  12        7.13        6.62      2.38 o 
  -4 -11  12       16.20       16.74      1.66 o 
  -3 -11  12        1.13        1.02      1.20 o 
  -2 -11  12        3.89        3.66      1.07 o 
  -1 -11  12        0.40        0.46      1.10 o 
  -8 -10  12        0.32        4.41      3.39 o 
  -7 -10  12       19.02       17.16      4.14 o 
  -6 -10  12        6.22        8.39      3.59 o 
  -5 -10  12        1.03        2.74      1.98 o 
  -4 -10  12        0.06       -0.24      1.03 o 
  -3 -10  12        1.55        2.92      1.21 o 
  -2 -10  12       13.61       12.89      1.21 o 
  -1 -10  12        2.26        1.00      1.01 o 
   0 -10  12        0.66        0.24      1.04 o 
   1 -10  12        0.71        0.81      1.09 o 
  -9  -9  12        5.74        8.91      3.39 o 
  -8  -9  12       12.35       11.22      3.43 o 
  -7  -9  12        0.30        4.14      3.07 o 
  -6  -9  12        0.01        7.37      3.49 o 
  -5  -9  12       35.71       27.60      2.84 o 
  -4  -9  12        6.11        5.34      1.11 o 
  -3  -9  12        2.67        2.78      1.04 o 
  -2  -9  12        1.82        0.33      0.86 o 
  -1  -9  12       20.56       21.75      1.47 o 
   0  -9  12        4.96        5.16      1.12 o 
   1  -9  12        0.56        1.20      1.00 o 
   2  -9  12        0.86        1.94      1.22 o 
   3  -9  12        0.00       -0.17      1.39 o 
  -9  -8  12        0.00       -0.26      2.64 o 
  -8  -8  12        0.00        0.26      2.48 o 
  -7  -8  12        7.71       10.08      3.26 o 
  -6  -8  12       28.88       26.85      3.95 o 
  -5  -8  12       33.54       43.63      4.99 o 
  -4  -8  12       18.94       22.61      2.15 o 
  -3  -8  12        0.10        2.16      1.15 o 
  -2  -8  12        2.07        1.97      1.34 o 
  -1  -8  12       23.91       22.26      1.39 o 
   0  -8  12        0.02       -0.36      0.86 o 
   1  -8  12       14.47       10.06      1.22 o 
   2  -8  12        1.07        0.40      0.89 o 
   3  -8  12        0.42        1.98      1.14 o 
   4  -8  12        1.82        1.10      1.78 o 
 -10  -7  12        1.18        0.49      2.64 o 
  -9  -7  12        4.91        5.78      3.03 o 
  -8  -7  12        4.72        7.41      2.87 o 
  -7  -7  12        0.13        0.59      2.55 o 
  -6  -7  12        2.11        3.82      2.77 o 
  -5  -7  12        9.70       10.87      3.17 o 
  -4  -7  12       57.69       54.65      3.19 o 
  -3  -7  12        1.48        3.40      0.68 o 
  -2  -7  12       49.01       40.85      1.49 o 
  -1  -7  12        5.92        5.58      0.98 o 
   0  -7  12        8.17        7.10      1.10 o 
   1  -7  12       14.89       12.42      1.19 o 
   2  -7  12        2.07        1.14      0.88 o 
   3  -7  12        5.01        4.50      0.93 o 
   4  -7  12        0.45        0.99      1.10 o 
   5  -7  12        0.54        0.96      1.90 o 
 -10  -6  12        0.47        2.64      2.84 o 
  -9  -6  12        2.23        2.74      2.51 o 
  -8  -6  12        5.99        7.08      2.68 o 
  -7  -6  12       12.32       12.27      3.00 o 
  -6  -6  12       22.35       14.32      3.17 o 
  -5  -6  12       78.53       81.61      5.64 o 
  -4  -6  12       17.66       20.31      1.38 o 
  -3  -6  12       99.94       95.83      2.50 o 
  -2  -6  12        0.38       -1.27      0.64 o 
  -1  -6  12       40.58       40.11      1.52 o 
   0  -6  12        8.00        2.52      0.89 o 
   1  -6  12        0.27       -1.48      0.74 o 
   2  -6  12       30.54       28.00      1.36 o 
   3  -6  12        1.08        1.13      0.82 o 
   4  -6  12        0.05        1.14      0.96 o 
   5  -6  12       10.27        9.96      3.15 o 
   6  -6  12       10.44        9.14      4.14 o 
 -10  -5  12        5.99        8.12      3.03 o 
  -9  -5  12        1.16        4.63      2.64 o 
  -8  -5  12       10.53        9.46      2.84 o 
  -7  -5  12       16.98       15.79      3.26 o 
  -6  -5  12       15.03       15.73      3.20 o 
  -5  -5  12       38.19       39.84      4.21 o 
  -4  -5  12      100.30       97.43      4.15 o 
  -3  -5  12        0.21       -1.02      0.51 o 
  -2  -5  12      170.79      177.91      3.85 o 
  -1  -5  12       68.38       64.60      1.82 o 
   0  -5  12        0.67       -1.41      0.70 o 
   1  -5  12       31.82       26.19      1.45 o 
   2  -5  12       19.49       10.95      1.16 o 
   3  -5  12        1.66        1.49      0.65 o 
   4  -5  12        1.74        2.34      1.07 o 
   5  -5  12       10.57       10.42      2.02 o 
   6  -5  12        0.43        2.02      3.59 o 
   7  -5  12       21.99       35.01      5.61 o 
 -10  -4  12        0.04        2.09      2.64 o 
  -9  -4  12        2.10        0.72      2.48 o 
  -8  -4  12        0.97       -1.44      2.25 o 
  -7  -4  12      137.50      131.86      6.66 o 
  -6  -4  12       26.19       25.19      3.49 o 
  -5  -4  12       36.55       33.82      2.97 o 
  -4  -4  12       38.74       46.45      1.74 o 
  -3  -4  12       96.62       84.66      1.94 o 
  -2  -4  12      285.55      289.80      5.65 o 
  -1  -4  12      174.08      161.34      3.09 o 
   0  -4  12       37.17       21.84      1.23 o 
   1  -4  12       12.03       13.12      1.08 o 
   2  -4  12        3.76        0.33      0.98 o 
   3  -4  12        4.82        6.00      0.89 o 
   4  -4  12       16.04       10.93      1.95 o 
   5  -4  12        8.56        7.02      1.64 o 
   6  -4  12        1.48        3.52      3.03 o 
   7  -4  12       30.70       46.50      5.68 o 
 -10  -3  12        1.05        0.00      2.48 o 
  -9  -3  12        0.04       -1.08      2.35 o 
  -8  -3  12        9.79       11.22      3.00 o 
  -7  -3  12       28.12       21.89      3.36 o 
  -6  -3  12       66.62       50.45      4.37 o 
  -5  -3  12        0.30        0.98      1.57 o 
  -4  -3  12        3.37        2.79      0.75 o 
  -3  -3  12       80.83       78.41      1.54 o 
  -2  -3  12        2.58        4.67      0.80 o 
  -1  -3  12     1482.95     1363.19     14.56 o 
   0  -3  12      497.80      459.04      9.01 o 
   1  -3  12        7.27        8.72      0.95 o 
   2  -3  12       12.61       12.16      0.95 o 
   3  -3  12        6.72        5.85      0.76 o 
   4  -3  12        6.35        7.91      1.08 o 
   5  -3  12       14.82       19.54      2.09 o 
   6  -3  12       10.88       20.52      3.85 o 
   7  -3  12       40.67       46.01      5.25 o 
   8  -3  12       51.40       59.94      6.10 o 
 -10  -2  12        1.09        1.99      2.94 o 
  -9  -2  12       19.19       22.81      3.75 o 
  -8  -2  12        1.33       -2.09      2.28 o 
  -7  -2  12       29.09       28.26      3.65 o 
  -6  -2  12       87.48       83.21      5.35 o 
  -5  -2  12        1.17        1.40      1.58 o 
  -4  -2  12       16.85       17.36      1.38 o 
  -3  -2  12       45.41       30.54      1.26 o 
  -2  -2  12       34.77       33.64      1.33 o 
  -1  -2  12      310.50      291.76      3.91 o 
   0  -2  12      275.15      267.05      3.73 o 
   1  -2  12       19.80       30.97      1.34 o 
   2  -2  12       10.01        8.81      0.71 o 
   3  -2  12       11.98       10.85      0.84 o 
   4  -2  12       55.87       51.65      1.68 o 
   5  -2  12      103.30      100.79      6.17 o 
   6  -2  12       33.59       28.58      4.08 o 
   7  -2  12        1.59        1.11      2.68 o 
   8  -2  12        0.46        1.31      2.94 o 
   9  -2  12        0.93        1.53      3.46 o 
 -10  -1  12        3.30       16.80      3.72 o 
  -9  -1  12        6.38        9.89      3.23 o 
  -8  -1  12       14.02       10.31      3.10 o 
  -7  -1  12       38.62       34.07      4.05 o 
  -6  -1  12        0.12       -1.34      2.09 o 
  -5  -1  12       96.68       77.57      8.26 o 
  -4  -1  12        9.11       11.57      0.88 o 
  -3  -1  12       45.64       55.24      1.35 o 
  -2  -1  12      146.01      147.92      2.49 o 
  -1  -1  12        0.53        1.12      0.62 o 
   0  -1  12      237.54      233.58      3.07 o 
   1  -1  12        6.66        2.35      0.71 o 
   2  -1  12      249.52      271.79      3.56 o 
   3  -1  12        0.09       -0.41      0.48 o 
   4  -1  12       36.53       36.91      1.67 o 
   5  -1  12       43.37       46.57      3.07 o 
   6  -1  12       45.39       39.84      4.31 o 
   7  -1  12        1.70        3.65      2.71 o 
   8  -1  12        7.96        7.50      3.20 o 
   9  -1  12        2.16       -0.55      3.00 o 
  -9   0  12        1.41        3.88      3.03 o 
  -8   0  12        9.84        8.06      3.10 o 
  -7   0  12       11.75        8.68      3.00 o 
  -6   0  12       36.73       41.47      4.31 o 
  -5   0  12       57.75       47.32      3.36 o 
  -4   0  12       17.50       23.06      1.33 o 
  -3   0  12       16.65        9.73      0.77 o 
  -2   0  12        0.52        0.50      0.56 o 
  -1   0  12       38.12       31.49      1.12 o 
   0   0  12       11.83       12.17      0.96 o 
   1   0  12       16.22       19.33      0.87 o 
   2   0  12       26.12       17.89      0.82 o 
   3   0  12       33.74       25.40      1.18 o 
   4   0  12        3.97        8.30      0.74 o 
   5   0  12       30.72       29.31      2.51 o 
   6   0  12       38.47       42.09      2.96 o 
   7   0  12        0.17        0.59      2.35 o 
   8   0  12        4.42        7.41      2.87 o 
   9   0  12       12.27       13.48      3.62 o 
  -9   1  12       25.86       36.74      4.99 o 
  -8   1  12       19.63       18.50      3.75 o 
  -7   1  12        0.36        0.69      2.64 o 
  -6   1  12       44.24       44.96      4.63 o 
  -5   1  12       79.58       63.28      3.79 o 
  -4   1  12       10.08        6.13      1.29 o 
  -3   1  12        0.29       -0.90      0.61 o 
  -2   1  12      175.16      161.91      2.66 o 
  -1   1  12      103.69      115.40      1.87 o 
   0   1  12      329.03      309.27      3.24 o 
   1   1  12      180.13      158.81      2.04 o 
   2   1  12       18.76       21.53      0.77 o 
   3   1  12        9.49       10.06      0.68 o 
   4   1  12        6.11        7.67      0.88 o 
   5   1  12       10.85        5.90      2.17 o 
   6   1  12        1.67        0.61      1.43 o 
   7   1  12       57.27       62.29      4.70 o 
   8   1  12        2.74        3.07      2.45 o 
   9   1  12        1.57        1.53      2.74 o 
  10   1  12        1.41       -1.70      2.74 o 
  -9   2  12       16.55       26.40      4.73 o 
  -8   2  12        5.07       12.33      3.69 o 
  -7   2  12        0.87        3.59      3.07 o 
  -6   2  12       37.24       31.06      4.05 o 
  -5   2  12       62.39       53.19      6.23 o 
  -4   2  12       12.03       13.45      1.33 o 
  -3   2  12      122.75      121.08      2.02 o 
  -2   2  12        3.52        3.15      0.63 o 
  -1   2  12       30.55       26.77      1.20 o 
   0   2  12       47.06       32.65      1.42 o 
   1   2  12        6.81        4.46      0.92 o 
   2   2  12       10.52       15.57      0.98 o 
   3   2  12       43.94       51.00      1.30 o 
   4   2  12       21.35       19.61      1.35 o 
   5   2  12        9.26        8.88      1.54 o 
   6   2  12        2.24        2.02      2.35 o 
   7   2  12       17.48       14.16      3.00 o 
   8   2  12        0.36       -1.66      2.12 o 
   9   2  12        1.78        1.89      2.28 o 
  10   2  12        6.05        5.94      2.94 o 
  -8   3  12        5.37        6.26      3.65 o 
  -7   3  12        0.17       -0.10      3.07 o 
  -6   3  12        5.30        4.63      3.10 o 
  -5   3  12        3.59        3.24      2.10 o 
  -4   3  12       97.72       79.24      3.04 o 
  -3   3  12        9.73        6.85      1.11 o 
  -2   3  12      189.01      182.30      2.93 o 
  -1   3  12      162.94      167.09      2.57 o 
   0   3  12      111.13      102.12      1.92 o 
   1   3  12      532.11      527.29      7.07 o 
   2   3  12       50.18       49.25      1.44 o 
   3   3  12        3.96        5.45      0.59 o 
   4   3  12       52.10       41.03      1.47 o 
   5   3  12        3.18        5.61      2.19 o 
   6   3  12        0.88       -1.60      1.99 o 
   7   3  12       42.89       36.06      3.79 o 
   8   3  12        0.13        1.66      2.35 o 
   9   3  12        5.80        7.41      2.71 o 
  10   3  12        0.60       -0.52      2.55 o 
  -8   4  12       11.37       18.57      4.63 o 
  -7   4  12       30.92       40.30      5.29 o 
  -6   4  12        0.00       -1.53      2.71 o 
  -5   4  12       13.40       14.29      3.39 o 
  -4   4  12       88.75       76.66      3.10 o 
  -3   4  12       43.40       39.70      1.69 o 
  -2   4  12        3.59        3.36      0.76 o 
  -1   4  12       64.01       66.71      1.74 o 
   0   4  12      241.01      216.64      2.82 o 
   1   4  12       40.13       32.98      1.17 o 
   2   4  12       63.73       60.11      1.26 o 
   3   4  12        0.14        0.83      0.49 o 
   4   4  12       88.07       92.94      2.02 o 
   5   4  12        0.16        1.01      2.06 o 
   6   4  12      100.05       98.80      5.71 o 
   7   4  12       16.77       15.47      3.03 o 
   8   4  12       18.50       15.47      2.90 o 
   9   4  12        0.00       -2.15      2.02 o 
  10   4  12        5.37        3.88      2.51 o 
  11   4  12       23.90       28.06      3.92 o 
  -7   5  12        4.32        5.02      3.95 o 
  -6   5  12        8.14        3.30      3.36 o 
  -5   5  12       29.85       26.50      2.75 o 
  -4   5  12       60.15       67.06      3.02 o 
  -3   5  12        2.82        3.34      0.77 o 
  -2   5  12      187.79      190.81      3.19 o 
  -1   5  12       43.79       52.14      1.64 o 
   0   5  12      299.86      289.86      3.58 o 
   1   5  12        4.68        3.48      0.75 o 
   2   5  12       51.33       56.07      1.61 o 
   3   5  12        0.41        0.47      0.51 o 
   4   5  12       15.54       23.67      1.10 o 
   5   5  12       39.85       29.63      3.46 o 
   6   5  12      176.52      178.55      7.70 o 
   7   5  12       41.65       37.92      4.01 o 
   8   5  12        3.84        2.51      2.32 o 
   9   5  12        2.15        0.78      2.19 o 
  10   5  12       17.84       14.16      3.13 o 
  11   5  12       29.19       32.04      4.11 o 
  -7   6  12       27.94       27.60      5.38 o 
  -6   6  12        0.21       -1.11      3.23 o 
  -5   6  12        3.68        4.82      2.03 o 
  -4   6  12        0.89        2.87      1.84 o 
  -3   6  12      144.19      148.47      2.77 o 
  -2   6  12       12.88       20.39      1.35 o 
  -1   6  12        1.64        1.43      0.76 o 
   0   6  12      130.72      128.42      2.83 o 
   1   6  12      256.72      236.11      3.48 o 
   2   6  12       22.49       20.33      1.17 o 
   3   6  12       59.50       56.06      1.44 o 
   4   6  12        0.16        0.64      0.62 o 
   5   6  12        2.83        2.77      2.51 o 
   6   6  12       67.88       84.54      5.48 o 
   7   6  12       69.86       68.98      4.93 o 
   8   6  12       36.59       40.69      4.18 o 
   9   6  12        2.07        3.43      2.41 o 
  10   6  12        7.83        4.47      2.87 o 
  11   6  12       15.56       21.89      3.69 o 
  -6   7  12        4.17        3.36      3.79 o 
  -5   7  12        3.15        4.96      2.18 o 
  -4   7  12       25.21       26.68      2.86 o 
  -3   7  12       19.37       21.09      1.31 o 
  -2   7  12      169.60      168.15      3.40 o 
  -1   7  12       18.54       11.47      1.12 o 
   0   7  12       32.87       37.98      1.65 o 
   1   7  12      480.45      521.79      7.00 o 
   2   7  12       58.64       64.65      1.85 o 
   3   7  12       97.39       96.82      1.99 o 
   4   7  12       35.92       37.97      1.48 o 
   5   7  12        2.30        1.01      2.28 o 
   6   7  12       84.11       69.50      5.29 o 
   7   7  12        9.27        9.20      2.87 o 
   8   7  12        0.58        5.97      2.90 o 
   9   7  12        5.24        2.28      2.41 o 
  10   7  12       10.85       12.24      3.17 o 
  11   7  12        2.31        0.65      2.77 o 
  -5   8  12        0.04       -3.53      1.97 o 
  -4   8  12       16.31       17.08      2.61 o 
  -3   8  12        2.91        1.22      0.83 o 
  -2   8  12       46.09       41.41      1.85 o 
  -1   8  12        3.97        4.16      1.15 o 
   0   8  12        0.78       -1.19      1.27 o 
   1   8  12      312.37      322.26      7.03 o 
   2   8  12       97.55      118.48      2.92 o 
   3   8  12       21.26       19.49      1.06 o 
   4   8  12        1.90        6.63      0.90 o 
   5   8  12        0.40        0.52      2.25 o 
   6   8  12       14.65       14.10      3.33 o 
   7   8  12       62.31       60.53      5.22 o 
   8   8  12        1.40        3.85      2.77 o 
   9   8  12        2.89        2.32      2.58 o 
  10   8  12       24.19       29.66      3.95 o 
  11   8  12       13.98       20.00      3.75 o 
  -4   9  12        4.03        5.35      2.94 o 
  -3   9  12        4.31        2.88      1.71 o 
  -2   9  12        0.00       -0.32      1.02 o 
  -1   9  12       43.69       43.58      1.97 o 
   0   9  12        9.00        8.03      1.35 o 
   1   9  12       26.26       20.42      1.62 o 
   2   9  12       41.29       45.88      3.46 o 
   3   9  12      115.09      107.75      2.98 o 
   4   9  12       69.93       81.22      2.29 o 
   5   9  12       61.63       58.90      5.61 o 
   6   9  12        0.27       -0.26      2.61 o 
   7   9  12        0.53        1.53      2.81 o 
   8   9  12        2.10        3.52      3.03 o 
   9   9  12        7.84       10.51      3.39 o 
  10   9  12       44.09       54.85      5.16 o 
  11   9  12       12.69       14.49      3.69 o 
  -3  10  12        6.14        7.07      2.03 o 
  -2  10  12        0.27        1.39      1.08 o 
  -1  10  12        0.07       -0.60      1.10 o 
   0  10  12       21.43       23.12      1.78 o 
   1  10  12        7.72        6.45      1.34 o 
   2  10  12      107.13      106.91      2.85 o 
   3  10  12       21.58       23.90      1.22 o 
   4  10  12        0.82        0.49      1.28 o 
   5  10  12        4.40        9.63      3.79 o 
   6  10  12       11.95        8.61      3.59 o 
   7  10  12        2.68        1.70      2.97 o 
   8  10  12        1.58        4.86      3.26 o 
   9  10  12       12.99       19.77      4.05 o 
  10  10  12       18.14       18.21      3.98 o 
  -2  11  12        0.11        1.98      1.12 o 
  -1  11  12        7.84        4.45      1.38 o 
   0  11  12       33.31       35.41      2.10 o 
   1  11  12       14.64       12.11      1.59 o 
   2  11  12       11.24       10.52      1.32 o 
   3  11  12        3.30        5.50      1.90 o 
   4  11  12        4.35        6.70      1.11 o 
   5  11  12        7.62       10.33      2.01 o 
   6  11  12       31.71       22.58      4.54 o 
   7  11  12        0.19        5.09      3.30 o 
   8  11  12        0.72        0.95      3.36 o 
   9  11  12       13.16       20.43      4.11 o 
  10  11  12        1.78        3.26      3.33 o 
  -1  12  12        1.20        1.90      1.68 o 
   0  12  12       81.37       77.90      2.89 o 
   1  12  12        6.45        8.90      1.59 o 
   2  12  12        0.15        2.82      1.52 o 
   3  12  12        7.56        9.41      1.63 o 
   4  12  12        2.48        3.09      1.08 o 
   5  12  12        4.47        4.37      1.88 o 
   6  12  12        0.94        3.30      3.43 o 
   7  12  12        2.88        3.69      3.46 o 
   8  12  12        0.02       -1.53      3.52 o 
   9  12  12        7.34        6.30      3.65 o 
   1  13  12        0.10        3.07      1.46 o 
   2  13  12       23.11       24.50      1.79 o 
   3  13  12        6.94        9.76      1.75 o 
   4  13  12        2.89        3.23      1.85 o 
   5  13  12        1.77        2.25      2.06 o 
   6  13  12        0.12       -2.15      3.49 o 
   7  13  12        8.35        6.46      4.44 o 
   8  13  12        5.78       -0.78      3.46 o 
   4  14  12        0.47        2.33      3.26 o 
   5  14  12        1.27        1.36      2.21 o 
   6  14  12        1.05        4.18      4.57 o 
  -5 -11  13        0.10       -1.09      3.48 o 
  -4 -11  13        1.79        3.17      2.68 o 
  -3 -11  13        0.46        2.11      1.24 o 
  -2 -11  13        1.02        2.01      1.02 o 
  -7 -10  13        6.93       10.21      4.01 o 
  -6 -10  13       11.81       15.21      3.88 o 
  -5 -10  13        0.56       -0.82      1.92 o 
  -4 -10  13        0.50        1.85      1.13 o 
  -3 -10  13        2.97        3.49      1.87 o 
  -2 -10  13        1.13        0.76      0.96 o 
  -1 -10  13        1.40        0.56      1.05 o 
   0 -10  13        7.84        6.17      1.30 o 
  -8  -9  13        1.83        0.29      2.94 o 
  -7  -9  13       17.30       18.50      4.05 o 
  -6  -9  13        6.17       12.95      3.65 o 
  -5  -9  13        0.51       -0.62      1.76 o 
  -4  -9  13        1.25        1.01      1.48 o 
  -3  -9  13        0.01       -1.31      1.03 o 
  -2  -9  13        9.43        8.98      1.13 o 
  -1  -9  13        0.06       -0.94      0.94 o 
   0  -9  13        2.00       -0.35      0.99 o 
   1  -9  13        0.02        0.97      1.03 o 
   2  -9  13        5.00        4.78      1.13 o 
  -9  -8  13        2.53        1.34      3.20 o 
  -8  -8  13        0.00       -1.01      2.61 o 
  -7  -8  13        1.30        0.33      2.84 o 
  -6  -8  13       21.98       22.65      4.24 o 
  -5  -8  13       11.13        8.80      2.18 o 
  -4  -8  13        4.92        6.75      1.18 o 
  -3  -8  13        1.19        1.96      0.98 o 
  -2  -8  13        3.21        3.55      1.06 o 
  -1  -8  13        1.12       -0.06      0.91 o 
   0  -8  13        1.44       -0.23      0.92 o 
   1  -8  13        3.59        5.34      1.13 o 
   2  -8  13        5.06        3.02      1.00 o 
   3  -8  13        0.36        2.78      1.21 o 
  -9  -7  13        2.42        1.27      2.84 o 
  -8  -7  13        0.00       -1.17      2.64 o 
  -7  -7  13        7.75        6.13      3.03 o 
  -6  -7  13        0.13        3.03      2.61 o 
  -5  -7  13       19.21       21.11      3.85 o 
  -4  -7  13       55.83       48.66      2.00 o 
  -3  -7  13        1.80        3.27      0.68 o 
  -2  -7  13        5.51        8.69      0.97 o 
  -1  -7  13       30.89       33.23      1.61 o 
   0  -7  13       24.41       22.35      1.45 o 
   1  -7  13        4.57        0.44      0.90 o 
   2  -7  13        0.54       -0.59      0.83 o 
   3  -7  13        0.21        0.47      1.05 o 
   4  -7  13        0.26        3.00      1.21 o 
  -9  -6  13        5.55       10.15      3.43 o 
  -8  -6  13        8.36        9.36      3.20 o 
  -7  -6  13        9.11       13.93      3.36 o 
  -6  -6  13        5.10        7.24      2.94 o 
  -5  -6  13       19.49       29.17      4.14 o 
  -4  -6  13        7.69       11.37      1.19 o 
  -3  -6  13       45.30       44.35      2.03 o 
  -2  -6  13        0.01        0.90      0.72 o 
  -1  -6  13        1.13        2.18      0.89 o 
   0  -6  13        2.53       -0.10      0.83 o 
   1  -6  13       23.99       20.38      2.04 o 
   2  -6  13        6.49        7.01      1.00 o 
   3  -6  13       11.31       11.32      0.91 o 
   4  -6  13        8.32        6.33      1.23 o 
   5  -6  13        2.49        1.17      1.78 o 
  -9  -5  13       28.36       32.17      4.34 o 
  -8  -5  13        6.24        5.91      2.94 o 
  -7  -5  13        2.12        3.03      2.61 o 
  -6  -5  13       10.74       12.56      3.20 o 
  -5  -5  13       10.26        4.14      2.68 o 
  -4  -5  13       11.96       10.98      1.11 o 
  -3  -5  13      101.14      114.67      2.18 o 
  -2  -5  13        8.85       10.24      1.20 o 
  -1  -5  13       43.23       39.88      1.62 o 
   0  -5  13       37.58       33.62      1.59 o 
   1  -5  13        3.93        3.22      1.05 o 
   2  -5  13        0.02       -0.10      0.86 o 
   3  -5  13        4.84        4.59      0.87 o 
   4  -5  13       12.16       11.32      1.27 o 
   5  -5  13        0.03        2.21      1.91 o 
   6  -5  13        3.79        5.58      3.56 o 
 -10  -4  13        1.98        3.69      3.00 o 
  -9  -4  13        7.52        7.83      3.30 o 
  -8  -4  13        2.55        1.70      2.55 o 
  -7  -4  13       49.24       43.27      4.44 o 
  -6  -4  13        1.32        2.19      2.41 o 
  -5  -4  13        6.66        2.74      2.61 o 
  -4  -4  13        0.76        3.44      0.94 o 
  -3  -4  13      223.54      212.20      3.00 o 
  -2  -4  13       76.33       69.45      1.79 o 
  -1  -4  13      134.62      146.60      2.99 o 
   0  -4  13       20.76       18.06      2.49 o 
   1  -4  13       79.72       77.28      2.15 o 
   2  -4  13        7.28        3.11      0.89 o 
   3  -4  13        7.37        8.42      0.97 o 
   4  -4  13       20.14       21.44      2.07 o 
   5  -4  13        2.69        3.03      1.65 o 
   6  -4  13        0.58       -2.87      2.97 o 
   7  -4  13        1.90       -1.21      3.03 o 
  -9  -3  13        7.62        6.07      3.17 o 
  -8  -3  13        0.58       -3.56      2.12 o 
  -7  -3  13        0.40        1.17      2.38 o 
  -6  -3  13       30.98       25.61      3.69 o 
  -5  -3  13        4.09        5.52      1.94 o 
  -4  -3  13       65.52       76.07      2.00 o 
  -3  -3  13       10.47       12.82      0.80 o 
  -2  -3  13      869.41      934.37     10.60 o 
  -1  -3  13        7.51        6.23      1.57 o 
   0  -3  13       32.09       28.03      1.51 o 
   1  -3  13       27.87       27.11      1.62 o 
   2  -3  13        0.41        0.91      0.76 o 
   3  -3  13      118.57      106.15      2.29 o 
   4  -3  13        2.87        0.40      0.85 o 
   5  -3  13        7.82        6.73      2.06 o 
   6  -3  13        2.80        6.53      3.33 o 
   7  -3  13       11.10       11.91      3.92 o 
   8  -3  13       16.50       28.55      5.06 o 
  -9  -2  13       46.54       52.11      4.99 o 
  -8  -2  13       16.01       16.25      3.56 o 
  -7  -2  13        5.40        1.66      2.45 o 
  -6  -2  13        9.95        6.98      2.81 o 
  -5  -2  13       38.10       34.41      3.36 o 
  -4  -2  13        4.63        2.10      0.69 o 
  -3  -2  13       27.01       33.87      1.19 o 
  -2  -2  13      331.74      329.29      4.38 o 
  -1  -2  13      186.08      189.93      3.98 o 
   0  -2  13       26.98       22.22      1.79 o 
   1  -2  13        1.08       -0.27      0.77 o 
   2  -2  13       51.74       45.09      1.41 o 
   3  -2  13       39.32       33.37      1.62 o 
   4  -2  13       96.43       64.43      1.97 o 
   5  -2  13       17.94       13.62      1.87 o 
   6  -2  13        3.09        3.26      2.94 o 
   7  -2  13        1.38        2.15      3.07 o 
   8  -2  13        0.00        0.49      3.07 o 
  -9  -1  13        0.71       -0.82      2.71 o 
  -8  -1  13       31.55       33.94      4.50 o 
  -7  -1  13       14.23       14.94      3.33 o 
  -6  -1  13       37.56       33.87      4.08 o 
  -5  -1  13      338.39      281.72      7.93 o 
  -4  -1  13        3.70        1.58      0.73 o 
  -3  -1  13        6.47        9.19      0.76 o 
  -2  -1  13       10.98       13.21      0.96 o 
  -1  -1  13      907.91      879.35      9.25 o 
   0  -1  13      491.02      488.09      5.34 o 
   1  -1  13      195.76      184.90      2.88 o 
   2  -1  13       22.05       21.74      1.17 o 
   3  -1  13       70.57       87.21      1.81 o 
   4  -1  13      155.88      116.68      2.50 o 
   5  -1  13       15.80       13.81      3.25 o 
   6  -1  13        0.34       -1.24      2.51 o 
   7  -1  13        3.34        2.19      2.81 o 
   8  -1  13       13.28       14.16      3.65 o 
   9  -1  13       13.70       19.35      4.24 o 
  -9   0  13        0.46       -0.72      2.90 o 
  -8   0  13       13.79       15.50      3.69 o 
  -7   0  13        3.34        7.57      2.94 o 
  -6   0  13       11.69        8.42      3.00 o 
  -5   0  13       41.05       39.01      4.80 o 
  -4   0  13        2.89        3.29      0.75 o 
  -3   0  13       52.00       48.45      1.37 o 
  -2   0  13        0.73        0.35      0.62 o 
  -1   0  13       27.49       20.93      1.15 o 
   0   0  13      706.67      669.50      6.27 o 
   1   0  13       62.27       53.50      1.57 o 
   2   0  13        0.38       -0.01      0.64 o 
   3   0  13       19.61       12.91      1.12 o 
   4   0  13        8.47        8.84      0.87 o 
   5   0  13       61.83       63.37      3.49 o 
   6   0  13        0.62        1.72      1.75 o 
   7   0  13       33.81       41.08      4.50 o 
   8   0  13       18.13       16.31      3.56 o 
   9   0  13        0.04        1.11      3.23 o 
  -9   1  13       53.43       74.07      6.36 o 
  -8   1  13       11.20       11.52      3.49 o 
  -7   1  13       11.56       11.03      3.46 o 
  -6   1  13        1.57       -1.57      2.45 o 
  -5   1  13        2.70        3.56      1.98 o 
  -4   1  13       28.00       16.82      1.72 o 
  -3   1  13       10.94        9.48      1.54 o 
  -2   1  13      179.61      178.99      2.91 o 
  -1   1  13      144.15      162.16      2.52 o 
   0   1  13      587.39      535.69      5.14 o 
   1   1  13      114.46      116.54      1.78 o 
   2   1  13       99.13       90.35      1.70 o 
   3   1  13        0.71        4.73      0.78 o 
   4   1  13        1.20       -0.81      1.36 o 
   5   1  13       78.06       86.08      3.77 o 
   6   1  13       12.28        9.56      2.84 o 
   7   1  13       11.63       16.18      3.33 o 
   8   1  13        2.03        2.41      2.61 o 
   9   1  13       28.47       26.89      4.21 o 
  -8   2  13        1.72        2.09      3.30 o 
  -7   2  13        3.49        1.60      3.00 o 
  -6   2  13        2.33        2.84      2.94 o 
  -5   2  13       13.33       13.06      2.52 o 
  -4   2  13       79.11       60.31      2.24 o 
  -3   2  13       20.78       16.17      1.12 o 
  -2   2  13        0.04       -0.20      0.60 o 
  -1   2  13       68.64       78.29      1.89 o 
   0   2  13      778.27      735.15      7.33 o 
   1   2  13      229.89      214.26      3.74 o 
   2   2  13        6.34        2.87      0.60 o 
   3   2  13        1.47        0.66      0.47 o 
   4   2  13        5.49        7.45      0.81 o 
   5   2  13      184.18      151.14      7.05 o 
   6   2  13        1.02       -1.14      2.19 o 
   7   2  13        2.10        0.26      2.32 o 
   8   2  13        8.13        6.26      2.74 o 
   9   2  13        2.81       -1.57      2.45 o 
  10   2  13        7.97        4.21      3.23 o 
  -8   3  13        4.00        4.21      3.75 o 
  -7   3  13        8.44        9.59      3.75 o 
  -6   3  13        8.80        7.50      3.30 o 
  -5   3  13        5.40        5.25      2.87 o 
  -4   3  13       59.69       56.22      2.75 o 
  -3   3  13        0.16       -1.46      0.73 o 
  -2   3  13        6.42        8.24      0.90 o 
  -1   3  13      101.79       92.09      2.05 o 
   0   3  13      755.49      722.82      7.26 o 
   1   3  13      130.36      128.22      2.32 o 
   2   3  13       38.83       39.74      1.28 o 
   3   3  13       13.71       11.09      1.02 o 
   4   3  13        2.04        1.56      0.64 o 
   5   3  13        0.15        3.95      2.35 o 
   6   3  13       53.79       49.83      4.50 o 
   7   3  13        0.77        0.95      2.48 o 
   8   3  13       14.35        9.33      2.87 o 
   9   3  13       23.49       24.08      3.75 o 
  10   3  13       17.53       12.07      3.39 o 
  -7   4  13        3.37        5.68      3.62 o 
  -6   4  13        1.53        0.65      3.03 o 
  -5   4  13       10.77        8.67      2.03 o 
  -4   4  13       28.71       26.20      2.21 o 
  -3   4  13        0.13       -1.01      0.64 o 
  -2   4  13        1.49        2.62      0.79 o 
  -1   4  13       51.08       44.22      1.83 o 
   0   4  13      410.50      404.69      4.73 o 
   1   4  13      438.18      468.85      5.11 o 
   2   4  13      267.50      242.21      3.70 o 
   3   4  13       25.71       19.36      0.97 o 
   4   4  13       13.31       10.25      0.89 o 
   5   4  13        0.01        1.17      2.35 o 
   6   4  13      158.66      123.05      6.69 o 
   7   4  13        4.30        2.06      2.55 o 
   8   4  13        7.90       10.51      3.00 o 
   9   4  13       18.67       23.82      3.62 o 
  10   4  13        1.55       -0.10      2.58 o 
  -7   5  13       17.03       16.67      4.63 o 
  -6   5  13        3.97        4.63      3.82 o 
  -5   5  13        0.97        1.28      1.87 o 
  -4   5  13       26.77       26.99      2.74 o 
  -3   5  13        0.13       -0.94      0.82 o 
  -2   5  13      106.35      102.84      2.34 o 
  -1   5  13        0.72        1.70      0.76 o 
   0   5  13       44.44       44.28      1.48 o 
   1   5  13      297.49      306.25      4.59 o 
   2   5  13      182.21      186.66      3.74 o 
   3   5  13        2.23        0.98      0.59 o 
   4   5  13       57.24       61.22      1.79 o 
   5   5  13        5.25        2.19      2.35 o 
   6   5  13        6.56        6.26      2.81 o 
   7   5  13      125.20      121.22      6.56 o 
   8   5  13        0.02       -3.30      2.12 o 
   9   5  13        4.49        2.97      2.58 o 
  10   5  13        3.73        0.42      2.81 o 
  -6   6  13        6.23        1.34      3.82 o 
  -5   6  13        0.30       -0.25      3.03 o 
  -4   6  13       31.22       32.39      4.63 o 
  -3   6  13        2.37        1.46      0.78 o 
  -2   6  13       16.01       21.55      1.30 o 
  -1   6  13       17.54       21.31      1.86 o 
   0   6  13       26.75       21.16      1.38 o 
   1   6  13      781.95      794.25     17.25 o 
   2   6  13      122.16      138.08      2.72 o 
   3   6  13       11.63       15.66      0.94 o 
   4   6  13       17.81       15.77      2.07 o 
   5   6  13       25.73       17.49      3.43 o 
   6   6  13      205.46      203.94      8.84 o 
   7   6  13      167.24      187.13      8.35 o 
   8   6  13       30.98       32.76      4.14 o 
   9   6  13        2.25        3.30      2.68 o 
  10   6  13       90.17      106.57      6.49 o 
  -6   7  13       28.84       40.20      5.94 o 
  -5   7  13        0.07       -1.09      1.83 o 
  -4   7  13        8.18        5.70      2.19 o 
  -3   7  13        1.32        2.21      0.97 o 
  -2   7  13        7.10        8.33      1.12 o 
  -1   7  13        2.54        2.12      0.92 o 
   0   7  13       25.68       32.00      1.79 o 
   1   7  13       16.61       19.66      1.42 o 
   2   7  13        5.75        5.07      1.49 o 
   3   7  13      166.22      153.51      2.69 o 
   4   7  13        7.01        9.46      0.99 o 
   5   7  13      124.25      107.74      6.43 o 
   6   7  13       96.69       98.31      6.36 o 
   7   7  13       53.07       59.81      5.16 o 
   8   7  13       72.20       65.19      5.22 o 
   9   7  13        6.44        5.48      2.84 o 
  10   7  13        6.66        2.06      3.00 o 
  -5   8  13        6.33        5.37      2.45 o 
  -4   8  13        0.04       -0.09      1.96 o 
  -3   8  13        0.36        2.38      2.02 o 
  -2   8  13        0.03        1.45      0.98 o 
  -1   8  13        8.11        5.83      1.23 o 
   0   8  13       36.27       38.72      1.96 o 
   1   8  13        4.71        3.01      1.17 o 
   2   8  13      160.25      134.83      2.86 o 
   3   8  13       10.90       13.26      0.99 o 
   4   8  13        0.97        0.18      0.77 o 
   5   8  13       13.97       16.12      3.88 o 
   6   8  13        2.00        1.93      2.84 o 
   7   8  13      154.53      157.24      8.16 o 
   8   8  13       38.72       34.62      4.34 o 
   9   8  13       43.82       47.57      5.02 o 
  10   8  13       15.55       19.06      3.82 o 
  -4   9  13        4.11        2.41      2.74 o 
  -3   9  13        0.40       -1.41      1.62 o 
  -2   9  13        0.75       -1.18      1.04 o 
  -1   9  13        0.18        0.46      1.08 o 
   0   9  13       11.26        5.34      1.26 o 
   1   9  13       74.42       67.76      2.47 o 
   2   9  13        1.03        1.61      0.93 o 
   3   9  13        7.14        6.77      0.88 o 
   4   9  13        9.41       11.44      1.39 o 
   5   9  13       39.31       43.76      5.02 o 
   6   9  13       79.57       71.26      6.07 o 
   7   9  13       32.19       57.00      5.58 o 
   8   9  13       39.82       38.63      4.93 o 
   9   9  13        1.82       -2.48      2.74 o 
  10   9  13        4.99        5.71      3.26 o 
  -3  10  13        0.67        1.43      1.88 o 
  -2  10  13        2.92        2.14      1.18 o 
  -1  10  13        0.21        1.34      1.18 o 
   0  10  13       31.81       34.96      2.04 o 
   1  10  13       26.23       23.14      1.77 o 
   2  10  13        0.25        0.71      0.99 o 
   3  10  13        6.58        8.56      0.94 o 
   4  10  13       12.12       11.75      1.73 o 
   5  10  13        7.33        4.53      1.71 o 
   6  10  13        2.53        3.30      3.46 o 
   7  10  13        9.89       20.75      4.14 o 
   8  10  13        8.62        8.45      3.88 o 
   9  10  13        9.89       11.52      3.79 o 
  10  10  13        1.31       -2.64      3.20 o 
  -2  11  13        0.55        1.34      1.15 o 
  -1  11  13        7.70        5.82      1.64 o 
   0  11  13        0.08        0.57      2.01 o 
   1  11  13        3.34       -1.23      1.22 o 
   2  11  13       14.42       13.11      1.56 o 
   3  11  13        1.00        1.92      1.19 o 
   4  11  13        1.08       -1.04      1.05 o 
   5  11  13        0.42        0.41      1.63 o 
   6  11  13        0.73        0.10      3.10 o 
   7  11  13       42.52       53.55      6.07 o 
   8  11  13        3.10        2.35      3.56 o 
   9  11  13       10.70       16.02      4.24 o 
   0  12  13        1.25       -0.67      1.35 o 
   1  12  13        6.66        5.93      1.47 o 
   2  12  13        0.63       -1.15      1.12 o 
   3  12  13        4.30        5.52      1.50 o 
   4  12  13        0.38        0.77      1.05 o 
   5  12  13        2.54        4.49      3.46 o 
   6  12  13        0.13       -0.33      3.88 o 
   7  12  13        3.47        2.35      3.88 o 
   8  12  13        1.32        5.81      4.08 o 
   9  12  13        2.41        4.11      3.72 o 
   2  13  13        4.07        4.11      1.28 o 
   3  13  13       12.42       13.99      1.99 o 
   4  13  13        0.00        1.00      1.20 o 
   5  13  13       15.60       17.73      2.69 o 
   6  13  13        2.63        1.08      4.01 o 
   7  13  13        2.20        0.29      3.88 o 
  -6 -10  14        2.89        2.51      3.59 o 
  -5 -10  14       11.76       16.38      2.76 o 
  -4 -10  14       18.12       20.73      1.77 o 
  -3 -10  14        0.99       -0.76      1.17 o 
  -2 -10  14        0.43        1.27      0.98 o 
  -1 -10  14        0.87        0.27      1.11 o 
  -7  -9  14        2.96        0.49      2.97 o 
  -6  -9  14        0.46        2.94      3.26 o 
  -5  -9  14        2.80        3.47      2.19 o 
  -4  -9  14       11.36       12.08      1.37 o 
  -3  -9  14        4.74        6.06      1.34 o 
  -2  -9  14        0.26        0.96      0.98 o 
  -1  -9  14        4.26        1.11      1.07 o 
   0  -9  14        3.97        3.73      1.23 o 
   1  -9  14        3.05        1.39      1.66 o 
  -8  -8  14        0.43       -0.07      3.03 o 
  -7  -8  14        0.01       -0.16      3.13 o 
  -6  -8  14        2.14       -0.78      3.07 o 
  -5  -8  14       20.72       30.87      6.62 o 
  -4  -8  14       18.50       26.80      1.78 o 
  -3  -8  14        6.82        5.96      1.31 o 
  -2  -8  14        3.55        4.10      1.24 o 
  -1  -8  14        0.51        0.86      0.96 o 
   0  -8  14        0.38        0.44      1.12 o 
   1  -8  14        0.31        0.42      0.96 o 
   2  -8  14        0.36       -0.12      0.92 o 
   3  -8  14        0.00        0.95      1.19 o 
  -8  -7  14        4.11        2.81      3.13 o 
  -7  -7  14        0.06       -2.02      2.64 o 
  -6  -7  14        3.33        8.97      3.56 o 
  -5  -7  14       19.09       15.45      2.34 o 
  -4  -7  14       22.07       27.03      1.90 o 
  -3  -7  14        2.58        2.05      1.04 o 
  -2  -7  14        0.28       -0.37      0.78 o 
  -1  -7  14       31.66       35.62      2.63 o 
   0  -7  14        3.07        0.30      0.98 o 
   1  -7  14        0.70        0.87      0.96 o 
   2  -7  14        1.82        0.71      0.91 o 
   3  -7  14        0.54        0.92      1.08 o 
   4  -7  14        3.63        6.16      3.43 o 
  -9  -6  14        5.56       -0.39      3.00 o 
  -8  -6  14        8.87        4.21      2.97 o 
  -7  -6  14        7.03        6.95      3.13 o 
  -6  -6  14        1.02       -0.69      2.64 o 
  -5  -6  14        0.75       -1.08      2.77 o 
  -4  -6  14        1.89        2.93      0.95 o 
  -3  -6  14        2.81        2.46      0.68 o 
  -2  -6  14       72.60       70.05      2.75 o 
  -1  -6  14        0.94        2.43      0.93 o 
   0  -6  14        7.18        9.30      1.15 o 
   1  -6  14       12.85        7.71      1.29 o 
   2  -6  14        0.08       -0.24      0.83 o 
   3  -6  14        0.02       -0.44      1.01 o 
   4  -6  14       13.73       13.67      2.61 o 
   5  -6  14       11.08       18.19      6.04 o 
  -9  -5  14        6.87       10.64      3.52 o 
  -8  -5  14        0.67        1.66      2.71 o 
  -7  -5  14        1.61        2.51      2.68 o 
  -6  -5  14        3.48        2.25      2.77 o 
  -5  -5  14        2.08       -1.24      2.45 o 
  -4  -5  14      110.53      112.37      2.87 o 
  -3  -5  14       10.90       10.11      1.12 o 
  -2  -5  14        0.01        1.21      0.75 o 
  -1  -5  14        2.42        0.59      0.84 o 
   0  -5  14       27.23       29.58      1.53 o 
   1  -5  14        9.81        7.05      1.18 o 
   2  -5  14        0.71       -0.58      0.85 o 
   3  -5  14       12.67       12.40      1.13 o 
   4  -5  14        0.61        2.28      1.02 o 
   5  -5  14        0.70       -0.01      2.10 o 
   6  -5  14        0.09        4.14      3.69 o 
  -9  -4  14       30.09       45.81      5.16 o 
  -8  -4  14       27.20       26.98      4.31 o 
  -7  -4  14        0.49        0.39      2.48 o 
  -6  -4  14       19.64       12.95      3.30 o 
  -5  -4  14       17.21       14.19      3.46 o 
  -4  -4  14        1.97        4.26      0.96 o 
  -3  -4  14       83.81       74.08      1.69 o 
  -2  -4  14        1.53        2.24      0.80 o 
  -1  -4  14       41.88       37.66      1.69 o 
   0  -4  14      213.93      208.66      4.17 o 
   1  -4  14        0.85       -0.60      0.96 o 
   2  -4  14       22.40       22.54      1.73 o 
   3  -4  14        0.00        0.44      0.75 o 
   4  -4  14        0.01       -1.31      1.05 o 
   5  -4  14        0.23       -1.01      1.47 o 
   6  -4  14        3.09        4.86      3.43 o 
  -9  -3  14        0.47       -0.72      2.71 o 
  -8  -3  14        4.07       11.16      3.36 o 
  -7  -3  14       14.19       12.69      3.39 o 
  -6  -3  14       22.04       17.82      3.59 o 
  -5  -3  14      181.60      170.88      8.09 o 
  -4  -3  14       95.88       97.83      2.48 o 
  -3  -3  14        5.10        6.02      0.70 o 
  -2  -3  14      129.36      134.29      2.78 o 
  -1  -3  14       68.95       65.44      2.11 o 
   0  -3  14      246.01      251.08      4.60 o 
   1  -3  14       34.59       29.72      1.55 o 
   2  -3  14        7.06        3.98      0.80 o 
   3  -3  14       38.75       35.37      2.10 o 
   4  -3  14        5.40        4.34      1.04 o 
   5  -3  14       19.68       21.67      2.36 o 
   6  -3  14        1.16       -0.29      2.68 o 
   7  -3  14       20.59       21.31      4.70 o 
  -9  -2  14        3.54        5.97      3.46 o 
  -8  -2  14       37.02       44.12      4.86 o 
  -7  -2  14       17.47        8.32      3.13 o 
  -6  -2  14       31.46       21.99      3.72 o 
  -5  -2  14        0.35        0.65      2.48 o 
  -4  -2  14        0.06       -0.90      0.79 o 
  -3  -2  14       32.03       20.80      1.07 o 
  -2  -2  14      236.61      237.23      3.61 o 
  -1  -2  14      388.84      350.99      5.67 o 
   0  -2  14       11.62       15.30      2.66 o 
   1  -2  14       14.91       20.43      1.78 o 
   2  -2  14       15.67       10.29      1.18 o 
   3  -2  14        0.12        0.52      0.72 o 
   4  -2  14       38.21       33.00      2.03 o 
   5  -2  14        0.04        0.85      1.44 o 
   6  -2  14        0.43        4.21      3.03 o 
   7  -2  14       14.79       27.87      4.76 o 
   8  -2  14       21.70       21.73      4.70 o 
  -9  -1  14       11.87       17.82      4.21 o 
  -8  -1  14        8.98        8.94      3.46 o 
  -7  -1  14       16.36       22.25      3.92 o 
  -6  -1  14       63.61       65.62      5.38 o 
  -5  -1  14        0.41        0.21      1.85 o 
  -4  -1  14       89.86       69.85      1.99 o 
  -3  -1  14        5.56        6.81      1.01 o 
  -2  -1  14       35.03       32.94      1.86 o 
  -1  -1  14      547.70      523.52      6.26 o 
   0  -1  14       98.40       94.23      2.28 o 
   1  -1  14      100.51       91.25      2.45 o 
   2  -1  14        0.02       -0.98      0.71 o 
   3  -1  14       11.05        9.79      0.90 o 
   4  -1  14        1.87        0.62      0.80 o 
   5  -1  14        8.30        6.40      1.61 o 
   6  -1  14        1.83        1.66      2.84 o 
   7  -1  14       37.44       52.31      5.42 o 
   8  -1  14       16.26       20.92      4.18 o 
  -9   0  14        4.97        6.10      3.49 o 
  -8   0  14        5.06        4.99      3.33 o 
  -7   0  14        0.86        3.95      2.84 o 
  -6   0  14        5.24        3.79      2.97 o 
  -5   0  14       53.92       46.17      5.16 o 
  -4   0  14       62.51       49.17      2.48 o 
  -3   0  14       50.24       48.59      1.45 o 
  -2   0  14        5.67        2.85      0.75 o 
  -1   0  14      137.02      129.51      3.26 o 
   0   0  14     1957.72     1972.28     15.89 o 
   1   0  14       61.30       56.24      1.73 o 
   2   0  14       12.04        8.59      0.96 o 
   3   0  14        3.61        2.74      0.70 o 
   4   0  14       40.28       33.43      1.52 o 
   5   0  14      198.89      188.19      6.06 o 
   6   0  14        1.24        6.07      3.00 o 
   7   0  14        2.01        1.70      2.84 o 
   8   0  14       35.52       40.98      4.93 o 
   9   0  14       19.65       25.91      4.60 o 
  -8   1  14        9.94       17.72      4.01 o 
  -7   1  14        2.86        3.13      3.13 o 
  -6   1  14       17.34       19.68      3.95 o 
  -5   1  14        5.19        3.36      2.68 o 
  -4   1  14       14.68       21.68      3.06 o 
  -3   1  14        0.89        0.34      0.95 o 
  -2   1  14        3.06        1.24      0.64 o 
  -1   1  14      102.68      106.29      2.07 o 
   0   1  14       36.25       48.19      1.70 o 
   1   1  14       37.18       39.07      2.13 o 
   2   1  14        2.65        2.45      0.85 o 
   3   1  14        0.36        0.21      0.63 o 
   4   1  14        4.02        2.58      0.81 o 
   5   1  14       51.26       55.18      4.76 o 
   6   1  14       90.75       74.27      5.48 o 
   7   1  14        0.77        2.48      2.74 o 
   8   1  14       29.16       31.59      4.47 o 
   9   1  14       10.22        9.53      3.85 o 
  -8   2  14       26.04       29.63      5.12 o 
  -7   2  14        0.10        1.73      3.07 o 
  -6   2  14        0.06        4.70      2.90 o 
  -5   2  14       18.69       12.24      3.39 o 
  -4   2  14      105.32       80.28      2.74 o 
  -3   2  14       26.82       16.86      0.95 o 
  -2   2  14        3.60        1.37      0.70 o 
  -1   2  14        2.30        4.15      0.80 o 
   0   2  14       59.80       50.49      1.57 o 
   1   2  14      775.44      790.79     15.41 o 
   2   2  14      226.72      213.34      3.20 o 
   3   2  14       56.78       47.26      1.47 o 
   4   2  14       13.78       12.94      1.86 o 
   5   2  14        6.99        4.54      2.84 o 
   6   2  14       68.90       64.71      5.16 o 
   7   2  14        0.86        1.86      2.61 o 
   8   2  14        0.20        2.22      2.74 o 
   9   2  14       20.20       18.60      3.92 o 
  -8   3  14        0.99        2.61      3.62 o 
  -7   3  14        0.74       -2.71      2.97 o 
  -6   3  14       10.11       12.53      3.95 o 
  -5   3  14        4.92        4.46      1.85 o 
  -4   3  14       63.14       55.13      2.76 o 
  -3   3  14        0.30       -0.76      0.67 o 
  -2   3  14       51.53       40.04      1.51 o 
  -1   3  14       13.86       20.20      1.41 o 
   0   3  14       60.12       58.97      1.67 o 
   1   3  14      719.19      674.12      8.17 o 
   2   3  14      248.01      251.06      3.86 o 
   3   3  14      214.92      230.82      3.81 o 
   4   3  14        0.51        1.64      0.74 o 
   5   3  14        0.37       -0.62      2.45 o 
   6   3  14       61.99       65.26      5.32 o 
   7   3  14       58.98       56.35      5.16 o 
   8   3  14       19.78       22.19      3.69 o 
   9   3  14       20.42       23.20      4.05 o 
  10   3  14       20.25       28.09      4.41 o 
  -7   4  14       12.58       13.12      4.34 o 
  -6   4  14        1.13       -1.96      2.84 o 
  -5   4  14        0.20       -1.23      1.74 o 
  -4   4  14       19.89       18.95      2.46 o 
  -3   4  14       15.47       15.25      1.07 o 
  -2   4  14        2.81        3.13      0.86 o 
  -1   4  14        1.59        1.08      0.76 o 
   0   4  14      212.92      201.72      6.56 o 
   1   4  14       53.13       56.43      2.06 o 
   2   4  14        0.11       -0.99      0.72 o 
   3   4  14       46.03       46.20      1.46 o 
   4   4  14        0.02       -1.26      0.86 o 
   5   4  14      134.01      100.86      6.20 o 
   6   4  14       14.03       11.19      3.30 o 
   7   4  14        4.65        6.00      2.90 o 
   8   4  14       12.01       11.13      3.10 o 
   9   4  14        2.48        2.94      2.87 o 
  10   4  14       33.90       34.42      4.60 o 
  -6   5  14        6.13        3.30      3.46 o 
  -5   5  14        6.09        5.83      2.08 o 
  -4   5  14        3.97        2.18      1.79 o 
  -3   5  14        0.03        0.07      0.68 o 
  -2   5  14        5.97        3.87      0.94 o 
  -1   5  14       36.45       30.57      1.41 o 
   0   5  14       39.99       37.90      1.83 o 
   1   5  14        2.90       -1.29      0.91 o 
   2   5  14       97.81       93.27      2.25 o 
   3   5  14       32.33       29.37      1.27 o 
   4   5  14       12.03       15.18      1.14 o 
   5   5  14       22.59       13.74      3.33 o 
   6   5  14       29.84       25.42      3.85 o 
   7   5  14       17.41       14.23      3.56 o 
   8   5  14        8.06        9.89      3.03 o 
   9   5  14        7.59        8.84      3.13 o 
  10   5  14        8.70       10.44      3.49 o 
  -6   6  14        1.33        7.96      4.18 o 
  -5   6  14       17.06       17.19      2.71 o 
  -4   6  14        3.24        7.72      2.33 o 
  -3   6  14        6.68        5.28      0.90 o 
  -2   6  14        0.23       -0.50      0.81 o 
  -1   6  14        4.28        2.16      1.00 o 
   0   6  14        5.33        5.00      1.13 o 
   1   6  14      147.64      137.12      2.98 o 
   2   6  14        4.13        2.40      1.12 o 
   3   6  14       63.34       59.16      1.67 o 
   4   6  14       90.00       95.24      2.44 o 
   5   6  14        0.19        2.71      2.61 o 
   6   6  14        2.97        0.10      2.74 o 
   7   6  14       42.44       33.02      4.41 o 
   8   6  14       35.42       34.82      4.31 o 
   9   6  14       32.09       37.39      4.63 o 
  10   6  14        1.18        2.38      3.10 o 
  -5   7  14        0.95        1.44      2.25 o 
  -4   7  14        3.40        2.91      2.38 o 
  -3   7  14       26.30       27.98      2.96 o 
  -2   7  14       14.08       13.55      1.63 o 
  -1   7  14        1.79       -0.50      0.93 o 
   0   7  14        2.87        0.96      1.03 o 
   1   7  14      152.41      145.88      3.38 o 
   2   7  14       27.26       28.18      1.48 o 
   3   7  14        4.29        4.70      0.79 o 
   4   7  14        3.81        3.49      0.90 o 
   5   7  14        1.46        1.50      2.71 o 
   6   7  14      236.52      229.16      9.92 o 
   7   7  14        8.25        7.31      3.36 o 
   8   7  14        0.10        3.46      2.94 o 
   9   7  14       13.17       24.64      3.95 o 
  10   7  14        8.00       11.09      3.46 o 
  -4   8  14        6.27       11.45      3.30 o 
  -3   8  14        4.05        0.45      1.78 o 
  -2   8  14       17.64       21.93      1.65 o 
  -1   8  14       15.00       15.64      1.56 o 
   0   8  14        1.09        1.64      1.10 o 
   1   8  14       37.61       31.21      3.43 o 
   2   8  14       16.16       14.00      1.25 o 
   3   8  14        5.23        2.84      0.94 o 
   4   8  14       25.90       24.35      2.23 o 
   5   8  14        0.58        0.39      2.68 o 
   6   8  14        9.71        6.23      3.33 o 
   7   8  14       15.39       12.33      3.82 o 
   8   8  14        2.89        4.93      3.20 o 
   9   8  14        0.85       -1.66      2.97 o 
  10   8  14       25.71       33.18      4.76 o 
  -3   9  14        6.18        1.63      1.74 o 
  -2   9  14       23.07       22.20      3.16 o 
  -1   9  14        5.82        4.21      1.26 o 
   0   9  14        0.32       -1.44      1.02 o 
   1   9  14        3.20        3.96      1.22 o 
   2   9  14        3.10        3.93      1.87 o 
   3   9  14       11.19       12.52      1.02 o 
   4   9  14        0.28        1.09      0.90 o 
   5   9  14        8.51       11.66      4.37 o 
   6   9  14        0.28       -0.13      2.90 o 
   7   9  14       94.17       99.88      7.05 o 
   8   9  14        3.08        3.39      3.56 o 
   9   9  14        4.41        7.24      3.49 o 
  10   9  14       32.50       35.57      4.89 o 
  -2  10  14       10.76        7.37      1.36 o 
  -1  10  14        3.96        4.25      1.44 o 
   0  10  14        0.21        0.28      1.13 o 
   1  10  14        0.00       -2.12      1.06 o 
   2  10  14        6.49        5.10      1.15 o 
   3  10  14        8.97       10.20      1.04 o 
   4  10  14       11.89       10.40      1.77 o 
   5  10  14        0.70        0.22      1.60 o 
   6  10  14       12.55       11.45      4.14 o 
   7  10  14        2.15        3.65      3.79 o 
   8  10  14        2.07        6.07      3.79 o 
   9  10  14        1.32        2.35      3.49 o 
  -1  11  14       10.48        8.91      1.56 o 
   0  11  14        2.53        0.38      1.28 o 
   1  11  14       11.56       10.96      1.58 o 
   2  11  14        8.21        6.76      1.29 o 
   3  11  14        3.44        6.85      1.50 o 
   4  11  14        3.99        3.82      1.11 o 
   5  11  14        0.57        0.07      1.58 o 
   6  11  14        8.82       15.53      4.37 o 
   7  11  14        0.24       -0.59      3.52 o 
   8  11  14       13.43       13.77      4.27 o 
   9  11  14        3.94       14.16      4.41 o 
   0  12  14        0.50        1.34      1.39 o 
   1  12  14        3.28        2.48      1.41 o 
   2  12  14        0.85       -0.29      1.23 o 
   3  12  14        1.15       -0.47      1.32 o 
   4  12  14        3.02        5.78      1.23 o 
   5  12  14        6.79        7.40      2.21 o 
   6  12  14        0.20        5.91      4.08 o 
   7  12  14        5.14        1.08      4.01 o 
   8  12  14        2.48        5.91      4.21 o 
   3  13  14        2.63        1.78      1.46 o 
   4  13  14        0.24        0.14      1.12 o 
   5  13  14        0.50        2.20      2.28 o 
   6  13  14       10.06       15.24      5.32 o 
  -6  -9  15        8.59        6.04      3.88 o 
  -5  -9  15        0.31        3.25      2.19 o 
  -4  -9  15        0.04       -0.76      1.07 o 
  -3  -9  15        0.01        0.74      1.19 o 
  -2  -9  15        0.52        0.08      0.91 o 
  -1  -9  15        1.28        2.61      1.34 o 
   0  -9  15        7.69        7.19      1.35 o 
  -7  -8  15        7.24        7.64      3.85 o 
  -6  -8  15        0.42       -1.34      2.84 o 
  -5  -8  15        2.09        2.93      2.12 o 
  -4  -8  15        0.89        2.45      1.11 o 
  -3  -8  15        0.18        1.24      1.15 o 
  -2  -8  15       10.61        9.10      1.14 o 
  -1  -8  15       14.96       17.04      1.46 o 
   0  -8  15       24.61       27.15      2.58 o 
   1  -8  15        3.22        5.01      1.24 o 
   2  -8  15        2.41        2.39      1.06 o 
  -8  -7  15        4.02        2.51      3.39 o 
  -7  -7  15        1.24        2.94      3.36 o 
  -6  -7  15        1.82       -0.42      2.94 o 
  -5  -7  15       16.65       14.16      2.41 o 
  -4  -7  15        1.42        2.87      1.29 o 
  -3  -7  15       13.11       12.29      1.37 o 
  -2  -7  15        3.39        3.57      0.97 o 
  -1  -7  15        1.06       -0.35      0.94 o 
   0  -7  15       16.37       14.10      1.40 o 
   1  -7  15        2.55        2.12      1.04 o 
   2  -7  15        0.13       -1.12      0.92 o 
   3  -7  15        0.34       -0.24      1.14 o 
  -8  -6  15        9.00        7.73      3.62 o 
  -7  -6  15        1.29       -2.48      2.64 o 
  -6  -6  15        0.33       -1.11      2.41 o 
  -5  -6  15        8.35        8.11      2.15 o 
  -4  -6  15        0.15        0.78      0.96 o 
  -3  -6  15        0.56        2.25      1.00 o 
  -2  -6  15        7.76        8.47      1.19 o 
  -1  -6  15       16.14       17.21      1.35 o 
   0  -6  15       79.84       80.22      3.86 o 
   1  -6  15        0.00        0.56      0.94 o 
   2  -6  15        0.50        0.20      1.11 o 
   3  -6  15        0.06       -0.72      1.21 o 
   4  -6  15        0.12       -0.09      1.09 o 
  -8  -5  15       10.69       13.90      4.01 o 
  -7  -5  15        1.82       -1.40      2.71 o 
  -6  -5  15       30.68       28.94      4.50 o 
  -5  -5  15       15.54       17.65      3.72 o 
  -4  -5  15       55.87       55.18      3.37 o 
  -3  -5  15        1.82        4.91      0.75 o 
  -2  -5  15        6.72        8.09      0.99 o 
  -1  -5  15       65.43       58.76      2.04 o 
   0  -5  15        4.03        1.80      0.97 o 
   1  -5  15       28.58       28.76      2.42 o 
   2  -5  15        0.26        1.34      0.96 o 
   3  -5  15        0.01        0.13      0.85 o 
   4  -5  15        1.85        5.08      1.21 o 
   5  -5  15        1.25        0.56      1.78 o 
  -8  -4  15        6.43       19.94      4.01 o 
  -7  -4  15        6.27        8.39      3.23 o 
  -6  -4  15        1.75       -0.88      2.58 o 
  -5  -4  15        6.02        8.32      3.30 o 
  -4  -4  15       12.27       17.02      1.46 o 
  -3  -4  15       32.85       21.47      1.22 o 
  -2  -4  15        0.44        0.23      0.71 o 
  -1  -4  15       23.48       22.01      1.55 o 
   0  -4  15       11.17        7.73      1.27 o 
   1  -4  15       52.64       52.62      2.16 o 
   2  -4  15       30.82       34.30      1.53 o 
   3  -4  15       37.94       40.75      1.75 o 
   4  -4  15       11.96        7.49      1.22 o 
   5  -4  15        2.73        2.35      1.70 o 
   6  -4  15        3.14        2.06      3.52 o 
  -8  -3  15        5.04        4.08      3.13 o 
  -7  -3  15        0.75       -0.95      2.68 o 
  -6  -3  15        0.91        1.37      2.68 o 
  -5  -3  15       11.85       13.64      3.43 o 
  -4  -3  15       36.11       33.87      2.26 o 
  -3  -3  15        1.67        0.84      0.60 o 
  -2  -3  15        0.12        0.24      0.86 o 
  -1  -3  15        6.90        7.87      1.15 o 
   0  -3  15      148.73      149.59      3.45 o 
   1  -3  15       77.84       82.82      2.57 o 
   2  -3  15       10.59        8.96      0.95 o 
   3  -3  15        4.65        5.42      0.90 o 
   4  -3  15       20.61       16.80      1.72 o 
   5  -3  15       10.75       10.77      2.32 o 
   6  -3  15        4.15        7.05      3.59 o 
   7  -3  15        2.98        6.98      4.24 o 
  -8  -2  15        4.25        6.92      3.36 o 
  -7  -2  15       20.55       18.27      3.88 o 
  -6  -2  15        6.17        6.95      3.10 o 
  -5  -2  15       39.25       35.37      4.47 o 
  -4  -2  15       11.20       11.35      1.70 o 
  -3  -2  15        0.17       -1.21      0.61 o 
  -2  -2  15       49.53       49.53      1.70 o 
  -1  -2  15       21.23       30.52      1.59 o 
   0  -2  15      526.07      521.90      7.67 o 
   1  -2  15        3.49        5.58      1.00 o 
   2  -2  15        7.10        4.05      0.96 o 
   3  -2  15       13.47       13.92      1.68 o 
   4  -2  15        8.68        9.52      1.19 o 
   5  -2  15       13.36        9.85      1.96 o 
   6  -2  15        3.35        5.61      3.43 o 
   7  -2  15        6.45        4.50      3.82 o 
  -8  -1  15       32.27       32.70      4.76 o 
  -7  -1  15        7.60        9.10      3.39 o 
  -6  -1  15        0.42       -0.78      2.48 o 
  -5  -1  15        0.07        2.19      2.45 o 
  -4  -1  15        0.10        0.01      0.85 o 
  -3  -1  15       59.85       58.14      1.63 o 
  -2  -1  15      191.90      187.90      3.21 o 
  -1  -1  15        4.73        8.92      1.19 o 
   0  -1  15        1.45        1.72      0.95 o 
   1  -1  15       97.12       97.45      2.24 o 
   2  -1  15       76.21       70.30      2.04 o 
   3  -1  15       88.16       82.79      2.04 o 
   4  -1  15        6.25        3.85      0.96 o 
   5  -1  15       15.12       17.32      2.03 o 
   6  -1  15        3.27        2.28      2.90 o 
   7  -1  15        0.07        2.19      3.43 o 
   8  -1  15        2.19        5.97      3.72 o 
  -8   0  15        7.52       12.99      4.01 o 
  -7   0  15        1.30        4.34      3.23 o 
  -6   0  15        7.60        3.36      3.00 o 
  -5   0  15       25.12       26.46      4.05 o 
  -4   0  15       84.45       77.22      3.22 o 
  -3   0  15       88.02       73.87      1.82 o 
  -2   0  15      166.33      165.93      2.96 o 
  -1   0  15       75.67       82.82      2.25 o 
   1   0  15      665.37      646.95      8.03 o 
   2   0  15       55.81       56.04      2.27 o 
   3   0  15       11.92        8.19      0.91 o 
   4   0  15       67.50       49.84      3.15 o 
   5   0  15        4.85        6.26      2.02 o 
   6   0  15        7.22        5.29      3.13 o 
   7   0  15        2.12        6.04      3.23 o 
   8   0  15        6.89       10.87      3.85 o 
  -8   1  15        0.00        1.83      3.20 o 
  -7   1  15        9.42        7.34      3.49 o 
  -6   1  15        0.58        4.31      3.03 o 
  -5   1  15        9.40        8.06      3.10 o 
  -4   1  15       29.44       26.92      2.30 o 
  -3   1  15        8.77        7.99      0.80 o 
  -2   1  15      102.25       93.23      3.03 o 
  -1   1  15      335.06      338.85      4.23 o 
   0   1  15        1.07       -0.45      1.09 o 
   1   1  15      361.20      341.75      5.01 o 
   2   1  15      100.37       97.80      2.57 o 
   3   1  15       20.48       18.03      1.78 o 
   4   1  15      217.84      180.88      3.64 o 
   5   1  15       63.87       60.05      2.92 o 
   6   1  15       33.25       24.54      4.14 o 
   7   1  15        8.92        5.35      3.07 o 
   8   1  15        3.43        2.74      3.17 o 
   9   1  15       17.00       11.91      4.01 o 
  -7   2  15        7.60       10.57      3.88 o 
  -6   2  15        2.96        7.64      3.49 o 
  -5   2  15        4.14        5.70      1.49 o 
  -4   2  15        0.02       -1.42      1.06 o 
  -3   2  15       21.04       15.45      0.99 o 
  -2   2  15        5.37        2.59      0.85 o 
  -1   2  15        3.46        6.80      1.04 o 
   0   2  15        2.08        2.46      1.03 o 
   1   2  15       58.10       61.05      2.75 o 
   2   2  15       61.04       68.39      2.01 o 
   3   2  15       30.37       29.60      1.32 o 
   4   2  15       23.78       22.46      1.40 o 
   5   2  15        0.61       -0.10      2.51 o 
   6   2  15        0.98        3.33      2.81 o 
   7   2  15        0.02       -0.46      2.58 o 
   8   2  15       27.83       36.15      4.76 o 
   9   2  15       13.79       12.46      3.62 o 
  -7   3  15        0.11        3.17      3.65 o 
  -6   3  15        1.24       -5.48      2.74 o 
  -5   3  15       14.27       15.55      2.55 o 
  -4   3  15        0.77       -0.68      1.40 o 
  -3   3  15        0.07        0.08      0.65 o 
  -2   3  15       76.80       75.74      2.22 o 
  -1   3  15      206.94      194.94      3.57 o 
   0   3  15      304.77      313.14      5.30 o 
   1   3  15       24.08       17.64      1.65 o 
   2   3  15      318.88      323.94      5.79 o 
   3   3  15       34.79       29.26      1.30 o 
   4   3  15       30.13       24.58      1.41 o 
   5   3  15       14.79        9.66      3.07 o 
   6   3  15       46.50       47.90      5.09 o 
   7   3  15        5.29        0.82      2.77 o 
   8   3  15        4.09        6.46      3.23 o 
   9   3  15        0.56       -1.37      2.97 o 
  -7   4  15       12.09       19.06      4.89 o 
  -6   4  15        0.89        1.37      3.26 o 
  -5   4  15        5.74        4.53      2.05 o 
  -4   4  15        0.26       -0.49      1.71 o 
  -3   4  15       10.09        7.61      0.92 o 
  -2   4  15        0.03       -0.16      0.78 o 
  -1   4  15       16.66       12.92      1.21 o 
   0   4  15        5.11        2.01      1.01 o 
   1   4  15       13.73       10.91      1.16 o 
   2   4  15        0.66       -0.01      1.38 o 
   3   4  15       60.25       65.45      1.74 o 
   4   4  15       26.24       29.25      1.66 o 
   5   4  15        4.35        7.47      3.13 o 
   6   4  15       38.64       28.55      4.27 o 
   7   4  15       22.48       21.50      3.88 o 
   8   4  15        2.61        3.00      2.90 o 
   9   4  15       35.60       26.85      4.24 o 
  -6   5  15        1.38        2.38      3.56 o 
  -5   5  15        0.95        0.69      1.89 o 
  -4   5  15        0.02       -1.28      1.71 o 
  -3   5  15        3.57        2.87      0.81 o 
  -2   5  15        0.15       -0.67      1.03 o 
  -1   5  15        3.64        1.77      1.00 o 
   0   5  15        5.60        8.48      1.21 o 
   1   5  15       12.61        7.52      1.15 o 
   2   5  15      116.93      121.90      2.65 o 
   3   5  15       20.25       16.86      1.07 o 
   4   5  15       21.43       23.95      1.43 o 
   5   5  15      113.67      125.69      7.21 o 
   6   5  15       35.98       34.82      4.50 o 
   7   5  15        9.63        8.52      3.26 o 
   8   5  15        0.03        0.26      2.68 o 
   9   5  15       22.28       33.67      4.70 o 
  10   5  15        5.04        6.72      3.59 o 
  -5   6  15        3.96        4.75      2.38 o 
  -4   6  15       14.57       14.14      3.07 o 
  -3   6  15        6.61        5.19      1.52 o 
  -2   6  15        0.04        0.37      0.99 o 
  -1   6  15        1.42        1.30      1.01 o 
   0   6  15       37.31       36.73      1.88 o 
   1   6  15        2.51        0.74      0.99 o 
   2   6  15        0.14       -0.31      0.83 o 
   3   6  15       26.73       27.40      1.29 o 
   4   6  15       96.55       95.34      2.52 o 
   5   6  15        7.56       11.58      3.43 o 
   6   6  15       73.22       64.44      5.81 o 
   7   6  15       40.11       40.13      4.89 o 
   8   6  15        2.84        0.42      2.61 o 
   9   6  15        2.49        7.73      3.33 o 
  10   6  15       27.69       34.88      4.99 o 
  -5   7  15        7.64       14.88      4.29 o 
  -4   7  15        4.44        5.45      2.84 o 
  -3   7  15        1.07        2.69      1.88 o 
  -2   7  15       12.61       10.11      1.52 o 
  -1   7  15        2.63        5.21      1.19 o 
   0   7  15        1.76        0.73      1.06 o 
   1   7  15        6.28        1.96      1.10 o 
   2   7  15        4.52        4.17      1.40 o 
   3   7  15        0.35        0.16      0.71 o 
   4   7  15        0.06        0.03      0.84 o 
   5   7  15        0.08       -1.33      1.30 o 
   6   7  15       98.61      101.74      6.98 o 
   7   7  15        3.11        7.28      3.52 o 
   8   7  15        3.91        5.84      3.26 o 
   9   7  15        3.74        2.74      3.07 o 
  10   7  15       13.35        7.86      3.65 o 
  -4   8  15        0.28        1.96      2.84 o 
  -3   8  15        0.05        1.01      1.72 o 
  -2   8  15        5.53        6.19      1.50 o 
  -1   8  15        0.43        1.17      1.11 o 
   0   8  15       15.32       15.38      1.54 o 
   1   8  15       12.74       15.54      1.77 o 
   2   8  15       21.50       26.79      1.61 o 
   3   8  15       32.27       35.62      1.70 o 
   4   8  15        4.69        2.22      0.97 o 
   5   8  15        0.55        1.97      1.52 o 
   6   8  15        4.77       11.55      3.85 o 
   7   8  15       94.35      100.60      7.15 o 
   8   8  15        6.16       -0.91      3.10 o 
   9   8  15        4.07        5.06      3.43 o 
  -3   9  15        0.65        1.56      1.80 o 
  -2   9  15        0.15        1.87      1.12 o 
  -1   9  15        0.26        1.84      1.17 o 
   0   9  15        8.89        7.93      1.35 o 
   1   9  15       22.36       21.35      2.14 o 
   2   9  15      103.99       95.01      2.73 o 
   3   9  15       18.72       18.69      1.17 o 
   4   9  15        7.09        9.51      1.21 o 
   5   9  15        7.44        7.04      1.98 o 
   6   9  15       25.09       15.69      4.41 o 
   7   9  15       92.71      102.29      7.54 o 
   8   9  15        5.91        2.51      3.46 o 
   9   9  15        0.23        6.23      3.52 o 
  -2  10  15        2.64        1.65      1.62 o 
  -1  10  15        6.37        6.28      1.45 o 
   0  10  15        2.81        1.17      1.24 o 
   1  10  15        0.09       -2.18      1.21 o 
   2  10  15        3.38        1.70      1.13 o 
   3  10  15        1.65        1.54      1.23 o 
   4  10  15        8.88        6.80      1.20 o 
   5  10  15        5.08        5.32      1.80 o 
   6  10  15        9.37        8.16      3.98 o 
   7  10  15        4.49       12.60      4.21 o 
   8  10  15       67.26       71.85      6.69 o 
   9  10  15        9.43       14.03      4.47 o 
   0  11  15        0.28       -0.56      1.41 o 
   1  11  15        1.01       -1.36      1.25 o 
   2  11  15        9.80        5.53      1.30 o 
   3  11  15       22.74       21.72      1.98 o 
   4  11  15        0.09       -0.01      1.70 o 
   5  11  15        0.97        2.53      1.89 o 
   6  11  15       17.66       28.06      5.55 o 
   7  11  15       54.63       71.43      7.37 o 
   8  11  15        5.32       12.69      4.47 o 
   1  12  15        0.01       -2.04      1.52 o 
   2  12  15        0.37        2.20      1.23 o 
   3  12  15        0.07        2.76      1.49 o 
   4  12  15        1.29       -0.29      1.45 o 
   5  12  15        0.44        1.07      1.98 o 
   6  12  15       22.14       31.32      5.71 o 
   7  12  15       15.23       17.65      5.32 o 
  -4  -9  16        3.98        4.54      2.84 o 
  -3  -9  16        5.27        6.45      1.43 o 
  -2  -9  16       19.45       18.73      1.67 o 
  -6  -8  16        0.28        2.58      3.62 o 
  -5  -8  16       27.07       35.12      3.88 o 
  -4  -8  16       17.33       18.32      4.99 o 
  -3  -8  16        1.01        1.93      1.25 o 
  -2  -8  16        0.16        0.95      0.95 o 
  -1  -8  16        4.59        5.88      1.23 o 
   0  -8  16        5.21        5.73      1.33 o 
  -7  -7  16        0.94        1.63      3.36 o 
  -6  -7  16        0.00        2.12      3.20 o 
  -5  -7  16        2.49        3.99      3.26 o 
  -4  -7  16       20.49       28.15      1.86 o 
  -3  -7  16       22.54       24.36      1.91 o 
  -2  -7  16        8.26       15.06      1.27 o 
  -1  -7  16       64.06       69.31      2.31 o 
   0  -7  16        6.65        3.31      1.23 o 
   1  -7  16        9.65        7.80      1.26 o 
   2  -7  16        0.86        2.27      1.03 o 
  -7  -6  16        2.08        3.39      3.33 o 
  -6  -6  16        2.52       -0.95      2.81 o 
  -5  -6  16        0.83        2.04      1.88 o 
  -4  -6  16       55.87       76.66      2.62 o 
  -3  -6  16       26.35       32.98      1.83 o 
  -2  -6  16       15.56       13.60      1.22 o 
  -1  -6  16       36.55       34.07      1.73 o 
   0  -6  16       11.62        9.86      1.99 o 
   1  -6  16        1.39        1.33      1.06 o 
   2  -6  16        0.95        1.62      0.88 o 
   3  -6  16        1.11        3.22      1.25 o 
  -8  -5  16        6.08        8.09      3.85 o 
  -7  -5  16        0.00       -0.46      3.17 o 
  -6  -5  16        1.37       -0.39      3.10 o 
  -5  -5  16        6.76       11.36      2.19 o 
  -4  -5  16        4.21        4.24      1.95 o 
  -3  -5  16        9.37        9.04      1.71 o 
  -2  -5  16        2.15        2.07      0.87 o 
  -1  -5  16       53.27       60.67      2.08 o 
   0  -5  16       57.09       61.50      3.21 o 
   1  -5  16       32.78       36.97      1.98 o 
   2  -5  16        1.31        0.65      0.85 o 
   3  -5  16        2.82        2.40      1.30 o 
   4  -5  16        0.62        0.23      1.14 o 
  -8  -4  16        0.93        1.37      3.17 o 
  -7  -4  16        2.07        3.43      3.10 o 
  -6  -4  16        3.78        1.37      2.94 o 
  -5  -4  16       18.66       12.57      2.37 o 
  -4  -4  16        1.05       -0.19      0.94 o 
  -3  -4  16        4.24        5.33      1.08 o 
  -2  -4  16       58.28       55.05      1.73 o 
  -1  -4  16       11.20       12.62      1.39 o 
   0  -4  16      203.55      211.87      4.36 o 
   1  -4  16       11.92       10.50      1.34 o 
   2  -4  16        7.93        8.73      1.04 o 
   3  -4  16        2.86        4.87      1.14 o 
   4  -4  16        1.47        2.78      1.12 o 
   5  -4  16        6.62        7.58      2.10 o 
  -8  -3  16        8.07       11.09      3.75 o 
  -7  -3  16        6.25        1.37      3.07 o 
  -6  -3  16        1.88        3.62      3.00 o 
  -5  -3  16        0.34       -2.90      1.64 o 
  -4  -3  16       13.99       15.17      1.37 o 
  -3  -3  16        0.27        1.22      0.71 o 
  -2  -3  16        1.73       -0.06      0.85 o 
  -1  -3  16        0.02        1.98      1.12 o 
   0  -3  16       29.61       29.09      1.78 o 
   1  -3  16       12.90       17.00      1.50 o 
   2  -3  16        7.74        4.16      1.03 o 
   3  -3  16       32.10       38.00      1.63 o 
   4  -3  16        7.09        9.26      1.28 o 
   5  -3  16        0.00        1.73      1.88 o 
   6  -3  16        3.63        6.79      3.75 o 
  -8  -2  16        7.78        6.69      3.56 o 
  -7  -2  16        5.58        3.69      3.30 o 
  -6  -2  16        3.96       -2.12      2.71 o 
  -5  -2  16       45.17       46.21      3.22 o 
  -4  -2  16       18.55       14.13      1.31 o 
  -3  -2  16       10.85        8.97      1.50 o 
  -2  -2  16        5.25        3.26      0.89 o 
  -1  -2  16       62.37       64.74      2.30 o 
   0  -2  16       12.22       14.15      1.69 o 
   1  -2  16      173.20      175.76      3.31 o 
   2  -2  16        7.34       11.88      1.17 o 
   3  -2  16        0.13        0.31      1.25 o 
   4  -2  16        0.93        0.56      0.91 o 
   5  -2  16       17.65       14.03      2.17 o 
   6  -2  16       26.80       30.90      4.86 o 
   7  -2  16        0.51       -0.95      3.82 o 
  -8  -1  16        3.16        6.69      3.62 o 
  -7  -1  16        2.40        2.68      3.30 o 
  -6  -1  16        1.76        1.66      3.13 o 
  -5  -1  16        8.86        6.26      1.92 o 
  -4  -1  16       17.27       14.95      1.26 o 
  -3  -1  16        1.26        1.70      0.75 o 
  -2  -1  16        6.31        6.49      0.99 o 
  -1  -1  16        1.24       -0.36      1.03 o 
   0  -1  16        0.54       -0.95      0.92 o 
   1  -1  16       24.75       24.33      2.53 o 
   2  -1  16        3.34        1.56      0.87 o 
   3  -1  16       26.07       29.99      1.75 o 
   4  -1  16       14.47       11.97      1.57 o 
   5  -1  16        1.62        0.52      1.57 o 
   6  -1  16        0.12        2.64      3.26 o 
   7  -1  16       12.91       21.08      4.44 o 
  -8   0  16        2.48        3.00      3.56 o 
  -7   0  16       18.20       14.46      4.08 o 
  -6   0  16        1.21        1.57      2.84 o 
  -5   0  16       24.02       19.76      4.55 o 
  -4   0  16       28.45       27.51      1.58 o 
  -3   0  16        2.89        4.62      0.80 o 
  -2   0  16      155.51      160.45      4.75 o 
  -1   0  16      150.35      142.55      2.92 o 
   0   0  16       44.62       35.58      1.81 o 
   1   0  16        3.61        4.80      1.86 o 
   2   0  16       27.93       35.21      2.09 o 
   3   0  16       30.79       34.51      2.82 o 
   4   0  16       27.44       24.59      1.56 o 
   5   0  16       10.99        6.55      1.70 o 
   6   0  16       13.10       12.89      3.72 o 
   7   0  16       41.01       55.63      5.74 o 
   8   0  16        9.13       10.83      4.01 o 
  -7   1  16       25.27       30.12      5.12 o 
  -6   1  16       35.74       28.94      4.70 o 
  -5   1  16        8.32        9.35      1.74 o 
  -4   1  16        5.59        5.40      1.79 o 
  -3   1  16        0.05       -0.67      0.64 o 
  -2   1  16       53.82       60.34      1.72 o 
  -1   1  16      106.42      100.64      3.58 o 
   0   1  16       74.63       78.39      2.52 o 
   1   1  16       22.21       22.32      2.14 o 
   2   1  16       84.50       80.10      2.18 o 
   3   1  16       10.61        9.22      1.22 o 
   4   1  16       11.53       10.85      1.17 o 
   5   1  16        1.24        0.57      1.40 o 
   6   1  16       25.58       24.73      4.34 o 
   7   1  16        4.98        5.91      3.30 o 
   8   1  16       19.56       23.53      4.63 o 
  -7   2  16        0.23       -2.81      3.20 o 
  -6   2  16       12.10       11.49      3.98 o 
  -5   2  16       12.12       11.27      1.80 o 
  -4   2  16        5.74        4.52      1.46 o 
  -3   2  16       51.93       45.50      1.54 o 
  -2   2  16        4.91        6.19      1.03 o 
  -1   2  16      233.54      235.10      4.50 o 
   0   2  16      222.97      207.58      4.15 o 
   1   2  16        1.11        1.27      1.08 o 
   2   2  16       70.08       59.18      1.93 o 
   3   2  16       40.95       44.94      2.24 o 
   4   2  16       10.60       11.99      1.22 o 
   5   2  16       45.82       53.09      6.46 o 
   6   2  16       35.15       39.45      4.99 o 
   7   2  16       19.02       16.71      4.11 o 
   8   2  16       47.66       63.40      5.87 o 
  -7   3  16        4.37        5.38      4.11 o 
  -6   3  16        4.06        7.24      3.85 o 
  -5   3  16        0.14       -0.82      1.82 o 
  -4   3  16       17.06       11.98      3.96 o 
  -3   3  16        3.37        4.18      0.82 o 
  -2   3  16        1.24        1.02      0.90 o 
  -1   3  16       48.88       42.70      2.00 o 
   0   3  16       95.64       86.14      2.62 o 
   1   3  16       79.69       89.50      2.56 o 
   2   3  16      111.57      121.25      2.68 o 
   3   3  16       28.91       28.07      1.34 o 
   4   3  16        8.32        8.55      1.12 o 
   5   3  16        7.05        8.47      2.61 o 
   6   3  16        7.59        3.59      3.23 o 
   7   3  16       73.29       80.53      6.40 o 
   8   3  16        3.31        4.37      3.26 o 
   9   3  16        1.26        2.74      3.30 o 
  -6   4  16        0.00        0.95      3.26 o 
  -5   4  16       10.02        7.50      2.32 o 
  -4   4  16       26.49       29.09      5.66 o 
  -3   4  16        1.99        2.40      1.08 o 
  -2   4  16        0.55        0.34      0.89 o 
  -1   4  16       35.44       35.11      1.88 o 
   0   4  16       52.48       55.23      2.18 o 
   1   4  16        6.87        8.48      1.23 o 
   2   4  16        0.32        1.13      0.96 o 
   3   4  16       19.13       22.22      1.23 o 
   4   4  16       94.06       96.39      2.61 o 
   5   4  16        0.58        1.42      2.27 o 
   6   4  16       11.41       10.77      3.59 o 
   7   4  16       14.36        9.66      3.39 o 
   8   4  16       21.48       24.96      4.41 o 
   9   4  16        0.25       -0.52      3.03 o 
  -5   5  16        2.82        9.55      3.25 o 
  -4   5  16        0.50       -3.37      1.71 o 
  -3   5  16        0.09        0.26      1.31 o 
  -2   5  16       56.72       50.71      2.12 o 
  -1   5  16        1.66        1.82      1.07 o 
   0   5  16        0.23        1.36      0.97 o 
   1   5  16        5.00        1.04      1.00 o 
   2   5  16        3.28        4.20      0.96 o 
   3   5  16      176.56      180.87      3.14 o 
   4   5  16       16.19       21.49      1.47 o 
   5   5  16        1.91        1.34      1.99 o 
   6   5  16        3.84        0.88      3.00 o 
   7   5  16        1.20        2.97      3.00 o 
   8   5  16        1.20        2.15      3.10 o 
   9   5  16        1.62        4.86      3.26 o 
  -5   6  16        3.80        8.07      2.60 o 
  -4   6  16        0.09        2.76      2.45 o 
  -3   6  16        1.07        1.00      1.61 o 
  -2   6  16        1.31        0.20      1.11 o 
  -1   6  16       10.60        7.65      1.27 o 
   0   6  16       81.02       70.81      2.48 o 
   1   6  16       34.12       37.09      1.90 o 
   2   6  16       13.20       10.75      1.16 o 
   3   6  16       74.71       74.08      1.97 o 
   4   6  16       21.36       29.35      1.63 o 
   5   6  16       37.84       34.66      2.68 o 
   6   6  16        0.01       -0.20      2.90 o 
   7   6  16        0.06        0.03      2.74 o 
   8   6  16        9.87        8.81      3.52 o 
   9   6  16        0.20        2.71      3.00 o 
  -4   7  16        0.08       -2.25      2.35 o 
  -3   7  16        0.41       -0.27      2.12 o 
  -2   7  16        0.00        0.68      1.04 o 
  -1   7  16        3.87        3.17      1.16 o 
   0   7  16        0.30        0.80      1.06 o 
   1   7  16        4.02        2.85      1.26 o 
   2   7  16       18.64       23.23      2.45 o 
   3   7  16       15.45       19.75      1.21 o 
   4   7  16        0.04        0.64      1.09 o 
   5   7  16       21.98       27.20      2.64 o 
   6   7  16        2.17        3.82      3.17 o 
   7   7  16        5.27       -3.33      3.30 o 
   8   7  16        0.47        0.23      3.20 o 
   9   7  16        0.11        1.27      3.07 o 
  -3   8  16        0.44        0.27      1.78 o 
  -2   8  16        1.90        3.15      1.19 o 
  -1   8  16        0.18        0.13      1.12 o 
   0   8  16        7.34        4.90      1.27 o 
   1   8  16       42.89       41.73      2.28 o 
   2   8  16       16.27       16.63      1.75 o 
   3   8  16       21.19       19.45      1.18 o 
   4   8  16       52.68       52.79      2.08 o 
   5   8  16       19.35       21.42      2.49 o 
   6   8  16        1.56        4.41      3.65 o 
   7   8  16        8.46       15.01      4.31 o 
   8   8  16        0.00       -3.62      2.87 o 
   9   8  16        9.61        9.53      3.98 o 
  -2   9  16        1.47        1.14      1.16 o 
  -1   9  16        5.01        4.93      2.03 o 
   0   9  16        0.13        1.32      1.18 o 
   1   9  16        5.92        0.53      1.20 o 
   2   9  16       19.13       19.07      1.53 o 
   3   9  16       21.00       25.26      2.53 o 
   4   9  16        6.16        4.99      1.12 o 
   5   9  16        8.87        5.38      2.22 o 
   6   9  16       18.10       22.91      4.86 o 
   7   9  16        3.32        1.70      3.88 o 
   8   9  16        0.09        0.55      3.52 o 
   9   9  16        2.92        4.24      3.65 o 
  -1  10  16        0.39        0.99      1.32 o 
   0  10  16        0.42       -0.24      1.30 o 
   1  10  16        0.82       -1.78      1.11 o 
   2  10  16        0.10       -0.90      1.08 o 
   3  10  16       13.26       13.60      2.12 o 
   4  10  16        1.24        2.50      1.08 o 
   5  10  16        0.87       -0.75      1.55 o 
   6  10  16       26.05       27.96      5.48 o 
   7  10  16       53.20       65.10      7.08 o 
   8  10  16        3.53        4.24      3.98 o 
   1  11  16        7.92        9.76      1.60 o 
   2  11  16        2.61        3.03      1.26 o 
   3  11  16        2.81        2.80      1.86 o 
   4  11  16        3.41        6.40      1.33 o 
   5  11  16       10.43        8.37      3.54 o 
   6  11  16        0.64        4.18      4.21 o 
   7  11  16       33.06       51.26      6.75 o 
   3  12  16        0.97        2.74      1.44 o 
   4  12  16        2.88        2.34      2.77 o 
   5  12  16        0.27       -0.37      1.94 o 
  -4  -8  17        5.64        8.52      3.10 o 
  -3  -8  17        2.91        4.68      1.40 o 
  -2  -8  17        0.14       -0.41      0.95 o 
  -1  -8  17       48.32       52.35      2.50 o 
  -5  -7  17       15.20       15.49      2.66 o 
  -4  -7  17        2.90        4.76      1.34 o 
  -3  -7  17        4.87        4.55      1.38 o 
  -2  -7  17        0.84        3.49      1.05 o 
  -1  -7  17        2.86        6.83      1.26 o 
   0  -7  17        6.67        6.53      1.40 o 
   1  -7  17       16.12       23.44      1.77 o 
  -6  -6  17        2.74        5.25      3.56 o 
  -5  -6  17        0.75        1.48      2.09 o 
  -4  -6  17        3.29        3.71      1.71 o 
  -3  -6  17        1.43        2.56      1.82 o 
  -2  -6  17       10.91       10.51      1.19 o 
  -1  -6  17        0.73        2.40      1.08 o 
   0  -6  17      156.25      174.86      3.68 o 
   1  -6  17        8.72        9.87      1.31 o 
   2  -6  17        1.31        1.37      0.91 o 
  -7  -5  17        9.08        9.14      4.05 o 
  -6  -5  17        2.54        3.82      3.49 o 
  -5  -5  17       12.78       12.15      2.99 o 
  -4  -5  17       21.97       27.82      2.44 o 
  -3  -5  17        3.15        1.11      1.17 o 
  -2  -5  17        8.26        7.41      1.06 o 
  -1  -5  17        4.97        4.04      1.08 o 
   0  -5  17        0.00        2.20      1.04 o 
   1  -5  17        0.65        2.61      1.08 o 
   2  -5  17        0.45        0.64      0.94 o 
   3  -5  17        0.30        0.85      1.26 o 
  -7  -4  17        2.76        3.36      3.56 o 
  -6  -4  17        0.72        6.40      3.62 o 
  -5  -4  17       13.93       16.11      2.56 o 
  -4  -4  17        0.08        0.75      1.52 o 
  -3  -4  17        0.00        0.71      1.34 o 
  -2  -4  17       37.26       39.77      1.68 o 
  -1  -4  17       10.30        7.59      1.14 o 
   0  -4  17        4.93        7.55      1.59 o 
   1  -4  17       29.63       36.65      2.01 o 
   2  -4  17        6.04        5.94      1.22 o 
   3  -4  17        0.00        1.31      2.55 o 
   4  -4  17        0.46        2.33      1.24 o 
  -7  -3  17        0.01        2.81      3.23 o 
  -6  -3  17       10.46        6.53      3.39 o 
  -5  -3  17        3.20        4.87      1.96 o 
  -4  -3  17        8.13        4.39      1.16 o 
  -3  -3  17       11.96       10.00      1.25 o 
  -2  -3  17        3.02        1.88      1.01 o 
  -1  -3  17        0.09        1.00      1.04 o 
   0  -3  17       39.44       38.78      2.04 o 
   1  -3  17       15.20       14.27      1.29 o 
   2  -3  17        3.00        3.70      1.09 o 
   3  -3  17        0.00       -0.10      1.16 o 
   4  -3  17        1.14        0.72      1.32 o 
   5  -3  17       20.63       26.59      2.80 o 
  -7  -2  17        8.86        9.17      3.79 o 
  -6  -2  17        1.14        0.85      3.07 o 
  -5  -2  17        1.73        1.46      2.64 o 
  -4  -2  17        6.41        6.09      1.13 o 
  -3  -2  17       17.73       14.74      1.51 o 
  -2  -2  17       13.85       17.10      1.43 o 
  -1  -2  17        1.87        0.62      0.98 o 
   0  -2  17       29.33       26.71      1.75 o 
   1  -2  17        0.00        0.78      0.86 o 
   2  -2  17       10.54       11.52      1.30 o 
   3  -2  17        4.22        2.27      0.90 o 
   4  -2  17        5.77        2.59      1.11 o 
   5  -2  17       12.46       12.07      2.25 o 
   6  -2  17        2.61        1.73      3.65 o 
  -7  -1  17        0.00       -0.55      3.10 o 
  -6  -1  17        2.84        2.68      3.26 o 
  -5  -1  17       16.36       23.20      2.70 o 
  -4  -1  17        2.36        2.77      1.04 o 
  -3  -1  17        0.70        2.77      1.29 o 
  -2  -1  17        1.88        2.57      0.97 o 
  -1  -1  17        7.43        5.06      1.65 o 
   0  -1  17       54.55       56.34      1.98 o 
   1  -1  17       20.53       20.94      1.57 o 
   2  -1  17        0.25       -0.17      0.94 o 
   3  -1  17       12.25       10.33      1.71 o 
   4  -1  17       20.66       20.34      1.92 o 
   5  -1  17        2.43        1.95      2.01 o 
   6  -1  17       10.38        6.82      3.82 o 
   7  -1  17       11.70       13.48      4.60 o 
  -7   0  17        8.09        7.83      3.92 o 
  -6   0  17        3.02        6.10      3.43 o 
  -5   0  17        6.54       15.19      2.42 o 
  -4   0  17        8.95        9.33      2.25 o 
  -3   0  17       15.32       11.22      1.14 o 
  -2   0  17        7.21        8.85      1.05 o 
  -1   0  17       16.50       21.90      1.78 o 
   0   0  17        1.37        2.42      1.08 o 
   1   0  17        3.08        2.10      1.01 o 
   2   0  17       24.41       24.30      1.54 o 
   3   0  17        0.15        0.28      0.76 o 
   4   0  17       16.46       22.13      1.53 o 
   5   0  17        0.75       -1.51      2.02 o 
   6   0  17        8.67       14.19      4.01 o 
   7   0  17        3.84        2.64      3.62 o 
  -7   1  17        0.01       -1.34      3.52 o 
  -6   1  17        1.60        5.81      3.59 o 
  -5   1  17       13.08       16.42      2.00 o 
  -4   1  17       10.26        8.29      1.68 o 
  -3   1  17        0.43        0.91      0.72 o 
  -2   1  17       13.11       11.10      1.21 o 
  -1   1  17        8.82       10.47      1.57 o 
   0   1  17       43.96       46.01      2.05 o 
   1   1  17        1.80        0.17      1.48 o 
   2   1  17        0.55        2.47      0.96 o 
   3   1  17       26.62       24.85      1.75 o 
   4   1  17       16.16       13.42      1.33 o 
   5   1  17        3.72        1.04      1.43 o 
   6   1  17        0.22        3.46      3.30 o 
   7   1  17        7.28        3.36      3.46 o 
  -6   2  17        0.89        3.85      3.56 o 
  -5   2  17        3.45        7.95      2.33 o 
  -4   2  17       31.63       34.63      3.23 o 
  -3   2  17       31.37       34.06      3.51 o 
  -2   2  17       33.88       31.40      1.66 o 
  -1   2  17      113.43      117.47      3.13 o 
   0   2  17        0.16        1.75      1.05 o 
   1   2  17       11.51       12.27      1.32 o 
   2   2  17        0.02       -0.03      0.86 o 
   3   2  17        2.52        0.95      1.33 o 
   4   2  17       59.48       55.16      2.11 o 
   5   2  17        0.29       -1.59      1.37 o 
   6   2  17       10.61        8.61      3.75 o 
   7   2  17        0.33       -1.89      3.17 o 
   8   2  17        1.74       -0.29      3.49 o 
  -6   3  17        0.68       -0.46      3.43 o 
  -5   3  17        2.76        3.86      2.15 o 
  -4   3  17        3.27        3.73      1.91 o 
  -3   3  17        0.53        1.59      1.33 o 
  -2   3  17      138.04      129.74      3.23 o 
  -1   3  17       89.64       98.33      3.13 o 
   0   3  17       18.33       19.21      1.55 o 
   1   3  17        9.61        7.11      1.31 o 
   2   3  17       42.60       48.32      1.84 o 
   3   3  17      165.47      180.46      5.73 o 
   4   3  17       31.72       22.84      1.56 o 
   5   3  17       10.35        8.14      1.97 o 
   6   3  17        0.04       -3.72      2.71 o 
   7   3  17        0.05        5.55      3.56 o 
   8   3  17        0.00       -3.20      3.13 o 
  -5   4  17        1.57        5.92      2.38 o 
  -4   4  17        3.72        7.49      3.15 o 
  -3   4  17        0.24        0.25      1.37 o 
  -2   4  17       22.80       24.62      1.66 o 
  -1   4  17       54.56       61.07      2.39 o 
   0   4  17        1.54        4.23      1.19 o 
   1   4  17       92.64       99.12      2.84 o 
   2   4  17        0.06        0.62      0.87 o 
   3   4  17        3.76        1.36      0.85 o 
   4   4  17       91.07       91.23      5.26 o 
   5   4  17        6.97        9.74      1.89 o 
   6   4  17        2.42        7.21      3.52 o 
   7   4  17        9.19        8.26      3.69 o 
   8   4  17       22.55       23.27      4.60 o 
  -5   5  17        0.47        4.84      2.32 o 
  -4   5  17        1.43       -2.46      1.72 o 
  -3   5  17        2.26        2.89      1.84 o 
  -2   5  17        0.95        1.14      1.06 o 
  -1   5  17       82.34       72.96      2.58 o 
   0   5  17       10.91        9.78      2.16 o 
   1   5  17       11.88       12.36      1.42 o 
   2   5  17        3.42        3.10      1.02 o 
   3   5  17       14.23       14.40      1.10 o 
   4   5  17       33.30       33.70      1.79 o 
   5   5  17        7.41        6.33      1.94 o 
   6   5  17        5.52       -0.03      3.20 o 
   7   5  17        1.86        1.83      3.00 o 
   8   5  17        3.80        3.13      3.30 o 
  -4   6  17        0.79        1.34      2.71 o 
  -3   6  17        0.07        2.61      1.71 o 
  -2   6  17        1.00        0.52      1.01 o 
  -1   6  17        0.09        0.99      1.05 o 
   0   6  17       54.43       58.49      2.39 o 
   1   6  17       21.06       20.26      1.58 o 
   2   6  17        6.30        7.15      1.42 o 
   3   6  17       37.02       32.39      1.47 o 
   4   6  17       35.21       35.37      1.82 o 
   5   6  17       38.31       33.54      2.80 o 
   6   6  17        0.36       -0.85      3.33 o 
   7   6  17        1.53       -1.53      3.00 o 
   8   6  17        1.56        3.56      3.33 o 
  -3   7  17        0.58        0.92      1.83 o 
  -2   7  17        0.02       -0.88      1.03 o 
  -1   7  17        1.30        2.33      1.65 o 
   0   7  17        0.49        0.76      1.10 o 
   1   7  17       26.91       29.86      2.71 o 
   2   7  17        0.60       -1.44      0.94 o 
   3   7  17        0.01        0.50      0.78 o 
   4   7  17        1.05        1.89      1.38 o 
   5   7  17       29.10       26.15      2.62 o 
   6   7  17        2.05        1.76      3.49 o 
   7   7  17        9.91       11.29      4.11 o 
   8   7  17        1.80        2.06      3.39 o 
  -3   8  17        0.46        0.42      2.35 o 
  -2   8  17        0.27       -0.06      1.15 o 
  -1   8  17        0.02        0.49      1.15 o 
   0   8  17        2.15        0.87      1.40 o 
   1   8  17        0.15        0.87      1.18 o 
   2   8  17        2.34        0.34      1.12 o 
   3   8  17        6.54        7.08      1.42 o 
   4   8  17        3.26        2.52      1.24 o 
   5   8  17       31.76       29.92      2.82 o 
   6   8  17        2.97        1.27      3.85 o 
   7   8  17        1.93        3.23      3.82 o 
   8   8  17        4.91        4.93      3.69 o 
  -1   9  17        0.48        0.20      1.24 o 
   0   9  17        0.05        2.70      1.28 o 
   1   9  17       10.12        9.97      1.47 o 
   2   9  17       10.02        9.90      1.33 o 
   3   9  17        5.66        7.20      1.65 o 
   4   9  17        1.08        2.33      1.11 o 
   5   9  17       16.75       16.60      2.40 o 
   6   9  17      127.57      144.84      9.40 o 
   7   9  17        1.74       -5.12      3.72 o 
   8   9  17        2.61        4.18      4.08 o 
   0  10  17        0.00       -0.34      1.30 o 
   1  10  17        2.41        2.23      1.39 o 
   2  10  17       22.85       26.86      1.81 o 
   3  10  17        7.93        8.77      3.65 o 
   4  10  17        0.01        0.81      1.15 o 
   5  10  17        1.97        3.09      4.83 o 
   6  10  17        0.00        0.10      3.88 o 
   7  10  17       61.05       74.49      7.77 o 
   2  11  17        8.45        7.61      2.18 o 
   3  11  17        0.12        0.46      1.34 o 
   4  11  17       11.67       11.76      1.51 o 
   5  11  17        0.77        3.62      2.74 o 
   6  11  17       16.14       15.17      5.45 o 
  -3  -7  18        4.09        3.50      1.31 o 
  -2  -7  18       10.01       10.57      1.32 o 
  -1  -7  18        0.00       -2.37      1.18 o 
  -5  -6  18        4.67        5.83      2.38 o 
  -4  -6  18        9.60       11.15      1.51 o 
  -3  -6  18        3.07        3.05      1.63 o 
  -2  -6  18        3.97        4.78      1.07 o 
  -1  -6  18        0.68        2.42      1.13 o 
   0  -6  18        8.83       10.32      1.46 o 
   1  -6  18        4.32        2.58      1.19 o 
  -6  -5  18        0.05        2.55      3.75 o 
  -5  -5  18        6.66        8.66      2.41 o 
  -4  -5  18       19.89       25.78      3.55 o 
  -3  -5  18       10.74       11.73      1.56 o 
  -2  -5  18        0.40        1.07      0.97 o 
  -1  -5  18       25.82       31.71      2.11 o 
   0  -5  18       16.11       17.88      1.55 o 
   1  -5  18        3.03        4.11      1.08 o 
   2  -5  18        6.34        6.97      1.34 o 
  -6  -4  18        0.18       -2.55      3.17 o 
  -5  -4  18        4.58        2.76      2.10 o 
  -4  -4  18       27.80       37.77      3.14 o 
  -3  -4  18       22.52       28.63      2.29 o 
  -2  -4  18        0.08       -0.79      0.84 o 
  -1  -4  18        3.45        6.21      1.11 o 
   0  -4  18        0.12        2.93      1.21 o 
   1  -4  18       36.69       42.24      1.91 o 
   2  -4  18        3.50        4.96      1.27 o 
   3  -4  18        4.04        6.13      2.56 o 
   4  -4  18        0.47        1.44      1.29 o 
  -6  -3  18       15.72       23.82      4.67 o 
  -5  -3  18        3.52        3.74      2.07 o 
  -4  -3  18        1.72        1.08      1.58 o 
  -3  -3  18       38.19       32.11      1.95 o 
  -2  -3  18        1.66        0.48      0.85 o 
  -1  -3  18       10.40       10.89      1.41 o 
   0  -3  18        0.12        0.58      1.09 o 
   1  -3  18        5.44        6.34      1.12 o 
   2  -3  18        3.46        4.76      1.50 o 
   3  -3  18        3.38        3.18      1.35 o 
   4  -3  18        1.01        0.20      1.13 o 
  -6  -2  18        0.90        2.64      3.17 o 
  -5  -2  18        1.27        2.76      2.14 o 
  -4  -2  18        4.46        3.96      1.13 o 
  -3  -2  18        3.25        3.79      1.11 o 
  -2  -2  18        4.12        4.80      1.17 o 
  -1  -2  18        3.58        4.99      1.22 o 
   0  -2  18        0.00        0.04      0.92 o 
   1  -2  18       12.77       11.65      1.41 o 
   2  -2  18        6.60        7.37      1.41 o 
   3  -2  18        0.37       -0.31      1.16 o 
   4  -2  18        4.86        5.19      1.55 o 
   5  -2  18        4.24        7.72      2.15 o 
  -6  -1  18        6.39       13.22      4.21 o 
  -5  -1  18        5.27        6.91      3.28 o 
  -4  -1  18        0.89        2.50      1.61 o 
  -3  -1  18        7.19        6.19      1.58 o 
  -2  -1  18        2.26        1.49      1.02 o 
  -1  -1  18        0.40       -0.31      0.93 o 
   0  -1  18        0.09        0.52      0.92 o 
   1  -1  18        1.15        1.34      1.05 o 
   2  -1  18        1.38        2.57      1.30 o 
   3  -1  18       13.75       13.95      1.24 o 
   4  -1  18        1.77        1.34      1.08 o 
   5  -1  18        3.17       -0.36      1.68 o 
   6  -1  18        0.16        1.79      3.82 o 
  -6   0  18        3.07       10.64      4.11 o 
  -5   0  18        9.72       13.44      2.51 o 
  -4   0  18        7.93        4.69      1.14 o 
  -3   0  18        2.81        1.16      1.16 o 
  -2   0  18       14.45       11.74      1.55 o 
  -1   0  18        3.80        1.96      0.98 o 
   0   0  18        3.13        3.73      1.65 o 
   1   0  18        0.43        2.25      1.06 o 
   2   0  18        0.91       -1.59      1.17 o 
   3   0  18        3.65        3.57      0.90 o 
   4   0  18       17.00       24.76      1.66 o 
   5   0  18        1.93        1.79      2.45 o 
   6   0  18        1.62        2.25      3.79 o 
  -6   1  18       10.43        9.20      4.18 o 
  -5   1  18        0.04        0.27      1.55 o 
  -4   1  18        1.25        2.33      1.58 o 
  -3   1  18        3.67        6.01      1.33 o 
  -2   1  18        2.59        0.80      1.01 o 
  -1   1  18       15.68       15.95      1.52 o 
   0   1  18        4.42        2.79      1.08 o 
   1   1  18       19.33       17.88      1.63 o 
   2   1  18       45.30       49.01      2.03 o 
   3   1  18        2.89        2.83      1.86 o 
   4   1  18        6.71        5.53      1.48 o 
   5   1  18        1.57        0.13      1.69 o 
   6   1  18        7.91        9.63      4.27 o 
   7   1  18        5.83        7.54      4.24 o 
  -6   2  18        4.99        5.16      3.75 o 
  -5   2  18        4.12       -1.69      4.11 o 
  -4   2  18        0.29        0.49      1.88 o 
  -3   2  18        2.85        3.09      1.48 o 
  -2   2  18       14.39       10.88      1.39 o 
  -1   2  18       51.17       47.38      2.15 o 
   0   2  18       17.79       19.55      1.60 o 
   1   2  18        2.49        1.65      1.03 o 
   2   2  18        1.31        3.54      1.00 o 
   3   2  18        1.40        1.02      0.83 o 
   4   2  18        0.01       -0.10      0.95 o 
   5   2  18        1.48        2.41      1.72 o 
   6   2  18       28.53       25.35      4.96 o 
   7   2  18        7.63        8.81      4.08 o 
  -5   3  18        3.72        9.86      2.56 o 
  -4   3  18        3.81        6.01      2.20 o 
  -3   3  18        1.94        0.35      1.44 o 
  -2   3  18       12.56        5.38      1.20 o 
  -1   3  18        3.94        1.68      1.79 o 
   0   3  18       21.53       21.84      2.11 o 
   1   3  18        6.12        3.06      1.65 o
[truncated: 19,951 more chars]
